# Supplementary material for: Comparative therapeutic efficacy of remdesivir and combination lopinavir, ritonavir, and interferon beta against MERS-CoV
Source: Nat Commun. 2020 Jan 10;11:222. doi: 10.1038/s41467-019-13940-6 (PMC6954302; doi:10.1038/s41467-019-13940-6)
Supplement: Supplementary file 4 — Source Data [file 41467_2019_13940_MOESM4_ESM.xlsx]

## Sheet: Figure 1
														Statistics Done in Prism
														LPV vs. LPV/RTV	Wilcoxon matched pairs signed rank test
	Plate 7 4.6:1 molar ratio lopinavir to ritonaviru dilution series starting at 48.7uM combined concentration													Comparison of IFNb to LPV/RTV-IFNb	Wilcoxon matched pairs signed rank test
	DMSO + UV treated virus	40uM lopinavir + 8.7uM ritonavir	20uM lopinavir + 4.35uM ritonavir	10uM lopinavir + 2.175uM ritonavir	5uM lopinavir + 2.0875uM ritonavir	2.5uM lopinavir + 0.544uM ritonavir	1.25uM lopinavir + 0.272uM ritonavir	0.625uM lopinavir + 0.136uM ritonavir	0.313uM lopinavir + 0.068uM ritonavir	0.156uM lopinavir + 0.034uM ritonavir	0.078uM lopinavir + 0.017uM ritonavir	DMSO treated MERS-CoV infected cells
	36.057	42.067	198.315	33800.7	387465	310093	386876	563200	399355	368277	377865	377466	replicate 1
	60.095	45.072	171.272	63584	302211	771190	329660	494207	156825	471930	313987	316276	replicate 2
	54.086	66.105	252.401	24855.5	328542	357018	644920	352541	407309	349765	314564	667829	replicate 3
	57.091	51.081	180.286	727.155	1847.93	2514.99	2731.34	2502.98	2641.2	2433.87	2484.95	2668.24	empty wells
	42.067	69.11	195.31	489.778	985.565	1415.25	1811.88	2049.26	2247.57	2118.36	2142.4	1673.66	empty wells
	144.229	207.329	802.274	18599.5	245418	376675	586523	327463	371020	319774	364623	252320	replicate 4
	282.449	345.549	627.997	52487.4	362625	378613	369229	405677	373148	298257	969775	310958	replicate 5
	222.353	309.492	868.379	39341.5	371138	399737	517200	207068	528260	642432	711410	339894	replicate 6
	Plate 8 ritonavir dilution series starting at 50uM
	DMSO + UV treated virus	50uM ritonavir	25uM ritonavir	12.5uM ritonavir	6.25uM ritonavir	3.125uM ritonavir	1.56uM ritonavir	0.78uM ritonavir	0.39uM ritonavir	0.195uM ritonavir	0.098uM ritonavir	DMSO treated MERS-CoV infected cells
	162.872	88403.5	207867	351530	512508	384132	334193	469229	291240	405302	505366	407480	replicate 1
	99.533	74447.8	140936	217073	259800	342222	349398	270015	266257	601120	412740	309310	replicate 2
	183.986	97626.9	105409	222592	393648	249937	614955	334082	318005	315644	317960	415871	replicate 3
	196.05	579.102	1025.49	1683.02	2198.78	2437.05	2732.64	2461.18	2234.97	2331.49	2081.15	1867	empty wells
	171.921	364.955	672.603	965.17	1622.69	1863.98	2168.62	2168.62	2331.49	2334.51	2228.94	1689.05	empty wells
	301.616	81119.5	113085	300584	353445	436661	657000	559198	355167	302831	480685	310284	replicate 4
	576.086	75787	189731	274543	218653	429298	279628	352221	247617	528596	370643	365546	replicate 5
	542.908	111230	155383	486711	372797	395892	341142	753587	507357	896634	523372	331753	replicate 6
	Plate 9 lopinavir dilution series starting at 50uM
	DMSO + UV treated virus	50uM lopinavir	25uM lopinavir	12.5uM lopinavir	6.25uM lopinavir	3.125uM lopinavir	1.56uM lopinavir	0.78uM lopinavir	0.39uM lopinavir	0.195uM lopinavir	0.098uM lopinavir	DMSO treated MERS-CoV infected cells
	21.139	36.239	262.734	23217.2	591124	681906	369654	305949	304964	616168	229699	670617	replicate 1
	33.219	45.299	788.201	12001.2	573753	659099	429657	331790	542989	299374	277558	271195	replicate 2
	39.259	57.379	157.036	33025.9	266509	491831	383682	630959	386602	644440	292782	362394	replicate 3
	27.179	60.399	108.717	579.826	1549.22	2147.17	2328.36	2781.35	2440.1	2681.7	2098.85	1488.82	empty wells
	45.299	57.379	190.255	489.228	1014.7	1434.46	1703.24	1917.65	1893.49	2029.39	1944.83	1639.82	empty wells
	96.638	205.355	1784.78	11046.9	409777	541669	503047	329045	301177	223318	582520	237454	replicate 4
	238.574	380.511	6411.31	11684.1	380025	359374	417873	833150	852172	416702	544568	433867	replicate 5
	196.295	311.052	24860	229324	250400	496606	389712	594711	320142	456009	168156	166078	replicate 6
	Plate 10 5uM lopinavir + 1.09uM Ritonavir + dilution series interferon beta starting at 2796.42 IU/mL
	DMSO + UV treated virus	5uM Lopinavir + 1.09uM Ritonavir + 2796.42 IU/mL interferon beta	5uM Lopinavir + 1.09uM Ritonavir + 1398.21 IU/mL interferon beta	5uM Lopinavir + 1.09uM Ritonavir + 699.1 IU/mL interferon beta	5uM Lopinavir + 1.09uM Ritonavir + 349.55 IU/mL interferon beta	5uM Lopinavir + 1.09uM Ritonavir + 174.78 IU/mL interferon beta	5uM Lopinavir + 1.09uM Ritonavir + 86.69 IU/mL interferon beta	5uM Lopinavir + 1.09uM Ritonavir + 43.62 IU/mL interferon beta	5uM Lopinavir + 1.09uM Ritonavir + 21.84 IU/mL interferon beta	5uM Lopinavir + 1.09uM Ritonavir + 10.91 IU/mL interferon beta	5uM Lopinavir + 1.09uM Ritonavir + 5.45 IU/mL interferon beta	DMSO treated MERS-CoV infected cells
	100.2	28189.7	34171.4	21530.9	29853.6	106051	334044	272970	293748	371224	309905	278041	replicate 1
	109.31	33151.1	23783.9	20829.5	30664.4	131138	348867	309786	438355	324409	471337	226878	replicate 2
	75.909	27199.9	32874.8	28420.5	38795.8	72845.7	337924	286868	382720	419882	302988	267824	replicate 3
	69.837	139.673	179.146	233.801	422.056	962.531	1545.52	1900.77	1961.5	2380.52	1928.1	1493.9	empty wells
	57.691	72.873	118.419	188.255	337.038	625.493	1077.91	1372.44	1633.57	1852.19	2131.53	1797.53	empty wells
	88.055	13578.7	20492.5	23665.5	40332.2	88959.7	257949	374340	271425	280094	622123	614432	replicate 4
	145.746	23058.2	21421.6	17225.4	33227.1	240435	345397	338264	447738	363409	404749	619278	replicate 5
	731.766	41962.7	37532.6	39691.5	67647.4	176177	412209	359188	400999	331997	402614	355860	replicate 6
	Plate 11 inteferon beta dilution series starting concentration 2796.42IU/mL
	DMSO + UV treated virus	2796.42 IU/mL interferon beta	1398.21 IU/mL interferon beta	699.1 IU/mL interferon beta	349.55 IU/mL interferon beta	174.78 IU/mL interferon beta	86.69 IU/mL interferon beta	43.62 IU/mL interferon beta	21.84 IU/mL interferon beta	10.91 IU/mL interferon beta	5.45 IU/mL interferon beta	DMSO treated MERS-CoV infected cells
	75.878	37323	20232.2	37198.5	45918.5	165921	474858	517547	601208	335106	581406	624833	replicate 1
	36.422	11011.4	24523.8	20978.8	21807.4	127393	316039	354184	266797	647833	416462	254696	replicate 2
	42.492	25164.3	27595.4	29301.1	37153	190130	558603	419403	247141	490920	251042	272078	replicate 3
	24.281	88.019	176.038	179.073	394.567	1292.96	2072.99	2112.45	1924.27	2191.36	1805.9	1487.21	empty wells
	72.843	72.843	115.335	145.686	300.478	546.323	871.082	1095.68	1268.68	1523.63	1502.39	1180.66	empty wells
	84.984	45575.5	18811.7	24086.8	31717.1	106102	245439	220833	287955	255136	251819	305941	replicate 4
	154.792	22423.5	15121	23425.1	40777	292808	214040	299094	439651	350994	442215	420720	replicate 5
	69.808	20280.7	21658.7	33441.1	34196.8	164808	409193	352026	472888	343932	751134	294814	replicate 6
	Plate 12 remdesivir dilution series starting at 10uM
	DMSO + UV treated virus	10uM remdesivir	5uM remdesivir	2.5uM remdesivir	1.25uM remdesivir	0.625uM remdesivir	0.31uM remdesivir	0.156uM remdesivir	0.078uM remdesivir	0.039uM remdesivir	0.02uM remdesivir	DMSO treated MERS-CoV infected cells
	24.35	121.749	112.618	392.642	7679.34	3752.93	38652.4	403611	285968	601305	605098	503361	replicate 1
	18.262	3.044	54.787	611.791	553.96	12202.3	75904.7	101576	196440	366919	436849	659486	replicate 2
	18.262	30.437	79.137	66.962	4672.13	3704.22	32132.7	118654	1.07358e+06	431236	540780	765932	replicate 3
	0	3.044	30.437	24.35	79.137	149.143	407.86	1421.42	2742.41	2504.99	2520.21	2167.14	empty wells
	12.175	24.35	15.219	9.131	82.181	161.318	404.817	776.152	1357.51	1674.05	1877.98	1710.58	empty wells
	24.35	54.787	222.193	155.23	1400.12	4806.06	30808.7	252794	317812	470692	467262	641482	replicate 4
	51.743	63.918	146.099	739.628	529.61	8230.26	37876.2	86849.9	416934	622033	582336	783448	replicate 5
	48.7	73.05	115.662	124.793	2864.16	14783.4	37264.4	232018	292445	731075	829640	734182	replicate 6

## Sheet: Figure 2
Date	2018-04-08							Statistics Done in Prism		% Weight	Two-way ANOVA with Tukey's multiple comparison test
Notebook ID	TPS108									Survival	Mantel-Cox test
Title	Dose finding with MERS-CoV P35C4 with prohylatic GS-5734									Lung hemorrhage	Two-way ANOVA with Tukey's multiple comparison test
Rationale	To determine an optimal dose for future therapeutic studies									Lung Titer	Two-way ANOVA with Sidek's multiple comparison test
Description	Gilead Study PC-195-2196. Infect w/ 5E+05 or 5E+04 pfu MERS P35C4. Weight, clinical signs daily. Rx beginning -1dpi, 4 animals for titer on 4dpi
											Animal Weights (grams) Days Post Infection (DPI)						Hemhorrage	Virus Titer
							2018-04-08	2018-04-09	2018-04-10	2018-04-11	2018-04-12	2018-04-13		2018-04-14		2018-04-15
Animal #	Cage	Sex	DOB	Virus Dose	Drug Dose	Notes	-1	0	1	2dpi-am	3dpi-am	4dpi-am	4dpi-pm	5dpi-am	5dpi-pm	6dpi-am	Hemhorrage Score	Average PFU/lobe
1	1	F	2018-01-23	50000	Vehicle		17.8	17.7	18.2	16.9	15.7	14.8		14.3	14.8	15	2	95000
2	1	F	2018-01-23	50000	Vehicle		20.6	20.5	20.5	18.5	17.4	16.4	16	15.5	15.1	14.8	3	3175000
3	1	F	2018-01-23	50000	Vehicle		17.9	18	18	16.5	15.5	15		16		16	2	200000
4	2	F	2018-01-16	50000	Vehicle		21.6	21.7	21.3	19.8	18.5	16.9					1.5	1625000
5	2	F	2018-01-16	50000	Vehicle		19.5	19.8	19	17.5	16.3	14.9					2.5	825000
6	3	F	2018-02-06	50000	Vehicle		16.8	16.9	17.2	16.1	15	14.3		14.7		14.8	2	40000
7	3	F	2018-02-06	50000	Vehicle		17.7	18.5	18.7	17	15.9	14.8		13.8	13.6	13.9	2	450000
8	4	M	2018-01-23	50000	Vehicle		22.8	23.3	23.2	21.3	20.1	18.8		18.2	17.8	17.9	3	217500
9	4	M	2018-01-23	50000	Vehicle		23.8	23.1	23.5	22	20.6	19.2		18.6	18.3	17.9	2.5	1100000
10	5	M	2018-01-16	50000	Vehicle		28.3	29.6	27.6	26.1	24.7	24.6					1.5	975000
11	5	M	2018-01-16	50000	Vehicle		27.5	28.4	27.8	24.8	23.4	21.7		\			1	1350000
12	6	M	2018-01-09	50000	Vehicle		29.4	29.5	28.3	27.6	26.6	26.2		25.7		26	2.5	20000
13	6	M	2018-01-09	50000	Vehicle		28	28.1	27.4	26.1	25.7	23.9		23		21.9	2	700000
14	7	M	2018-01-30	50000	Vehicle		24.4	24.6	25	24.5	22.4	21.3		21.9		22.2	2.5	75000
15	8	F	2018-01-16	500000	Vehicle		18.6	18.9	18.5	17.1	16.4	15.7					4	4750000
16	8	F	2018-01-16	500000	Vehicle		21.6	21.8	21.7	20.3	19.4	17.8					3	8500000
17	9	F	2018-01-09	500000	Vehicle		21.9	21.8	22.1	19.7	18.8	17.8		DIC
18	9	F	2018-01-09	500000	Vehicle		22.8	22.7	23.2	20.8	20.3	19.1		18.4		17.5	4	1500000
19	10	F	2018-01-30	500000	Vehicle	Bubbles	20.1	20.2	20.5	18.4	17.5	16.5		15.8	15.4	15.1	4	1550000
20	10	F	2018-01-30	500000	Vehicle		20.1	20.4	20.2	18.5	17.9	17		16.1	15.8	DIC
21	10	F	2018-01-30	500000	Vehicle		20.9	21	20.8	19.2	17.9	16.5	16.1	15.8	15.6	15.3	4	3500000
22	11	M	2018-01-23	500000	Vehicle		20.3	20.1	19.5	18	16.9	15.9	15.5	15.1	15.2	14.6	4	5000000
23	11	M	2018-01-23	500000	Vehicle		24.4	24.6	23.6	21.8	20.5	19.4	19.1	18.6	18.5	18.2	3	7250000
24	12	M	2018-01-16	500000	Vehicle		29.9	29.7	29.2	27.6	26.4	24.7					2	7250000
25	12	M	2018-01-16	500000	Vehicle		27.2	27.2	27	25.2	24.2	22.1					2	7000000
26	13	M	2018-01-09	500000	Vehicle		26.4	27	26.8	25.3	24.8	22.4		21.7		DIC
27	13	M	2018-01-09	500000	Vehicle		26.4	27.5	27	25.3	24	22.3		21.3		21	3.5	9250000
28	13	M	2018-01-09	500000	Vehicle		30.9	31.6	31.2	29.4	28.4	27		25.8		DIC
29	14	F	2018-01-16	50000	GS-5734		20.5	20.4	20.3	19.3	18.3	18.4					0.5	4750
30	14	F	2018-01-16	50000	GS-5734		21.5	21.5	21.1	20.7	20.2	20.5					0.5	1175
31	15	F	2018-01-09	50000	GS-5734		24.3	23.7	22.8	21.8	21.4	22		22.3		21.8	0.5	675
32	15	F	2018-01-09	50000	GS-5734		22.7	22.7	22.4	21.3	20.8	20.3		22		21.9	0	300
33	15	F	2018-01-09	50000	GS-5734		22.9	22.6	22.5	21	20.4	20.5		21.4		20.3	1	350
34	16	F	2018-02-06	50000	GS-5734		17.9	17.9	17.8	17.4	17.4	17.4		18.6		19	1	50
35	16	F	2018-02-06	50000	GS-5734		21.5	21.6	21.8	20.5	20.8	20.5		21.5		21.4	0	50
36	17	M	2018-01-16	50000	GS-5734		28	27.7	27.1	26.4	26.2	26.2					0	350
37	17	M	2018-01-16	50000	GS-5734		25.8	25.6	25.5	25	24.7	24.6					0.5	50
38	17	M	2018-01-16	50000	GS-5734		26.6	26.2	26.1	25.5	24.8	26.3		26.3		26.1	0	9250
39	18	M	2018-02-06	50000	GS-5734		27.1	26.4	26	25	26.2	26.2		26.6		26	1	425
40	18	M	2018-02-06	50000	GS-5734		22.7	22.1	DIC
41	19	M	2018-02-06	50000	GS-5734		23.8	23.6	23.2	23.1	22.8	23.6		23.8		23.5	0	11750
42	19	M	2018-02-06	50000	GS-5734		25.1	24.5	24	23.9	23.8	24.7		25		25.1	0	50
43	20	F	2018-01-16	500000	GS-5734		21.5	21.2	21.1	20.2	19.4	19.8					1	150
44	20	F	2018-01-16	500000	GS-5734		24.3	24.1	24.5	23.5	22	21.7					1	375
45	21	F	2018-01-09	500000	GS-5734		22.7	22.4	22.1	20.9	19.9	20.9		22		21.9	1	50
46	21	F	2018-01-09	500000	GS-5734		22	21.6	21.6	20.1	19.2	19.3		20.7		21.5	1.5	50
47	22	F	2018-02-06	500000	GS-5734		22	21.2	21.2	20.3	20.3	20.5		20.6		20.5	0.5	50
48	22	F	2018-02-06	500000	GS-5734		21.7	20.9	20.5	20.9	20.4	20.9		21.8		21.8	1.5	50
49	22	F	2018-02-06	500000	GS-5734		17.4	17.5	17.5	16.9	16.9	18.4		19		19.2		200
50	23	F	2018-01-30	500000	GS-5734		18.3	18.3	DIC
51	23	F	2018-01-30	500000	GS-5734		19.1	19.3	18.9	16.8	15.6	14.5	14.1	14.5	14.6	14.5	2.5	1350
52	24	M	2018-01-16	500000	GS-5734		29.4	29.6	29.2	28.1	27.2	27.1					0.5	350
53	24	M	2018-01-16	500000	GS-5734		28.5	27.9	28.2	27.3	27.2	26.3					1	325
54	24	M	2018-01-16	500000	GS-5734		28.4	27.2	27.4	26.9	27.1	27.6		28.1		27.7	1	50
55	25	M	2018-01-30	500000	GS-5734		26.2	26.2	25.8	24.9	24.4	24.8		25.3		25	1.5	50
56	25	M	2018-01-30	500000	GS-5734		27	26.4	26.5	26	27	26.6		26.7		25.7	0.5	50
57	25	M	2018-01-30	500000	GS-5734		24	23.3	23	23.4	23.4	23.9		24.3		24		50
									DIC: Unexpectiedly found dead in cage									No Plaques. Limit of detection entered
									Below 80% of starting weight

## Sheet: Figure 3
Date	2019-07-09							Statistics Done in Prism		ATS Lung Injury Score	Mann Whitney test
Notebook ID	TPS108
Title	Dose finding with MERS-CoV P35C4 with prohylatic GS-5734
Rationale	To determine an optimal dose for future therapeutic studies
Description	Gilead Study PC-195-2196. Infect w/ 5E+05 or 5E+04 pfu MERS P35C4. Weight, clinical signs daily. Rx beginning -1dpi, 4 animals for titer on 4dpi
American Thoracic Society (ATS) Scoring System
	A	B	C	D	E
	Neutrophils in the alveolar space	Neutrophils in the interstitial space	Hyaline membranes	Proteinaceous debris in the airspaces	Alveolar septal thickening (1 wall thick = base of arrow) per field
0	None	None	None	None	< 2x
1	1-5	1-5	1	1	2x-4x
2	>5	>5	>1	>1	>4x
Experiment	Mouse	Treatment	Virus Dose	Field	A	B	C	D	E	ATS Score	AVG ATS Score
MM001	4-1	N.A.	PBS	A	0	1	0	0	0	0.14	0.14
				B
				C
TPS108	48	GS-5734	500000	A	0	2	0	1	1	0.37	0.436667
				B	0	2	0	2	1	0.44
				C	1	1	0	2	1	0.5
TPS108	2	Vehicle	50000	A	1	2	1	2	1	0.71	0.663333
				B	1	2	0	2	1	0.64
				C	1	2	0	2	1	0.64
TPS108	32	GS-5734	50000	A	0	2	0	1	0	0.35	0.393333
				B	0	2	0	0	0	0.28
				C	1	2	0	1	0	0.55
TPS108	18	Vehicle	500000	A	1	1	2	2	1	0.64	0.64
				B	1	1	2	2	1	0.64
				C	1	1	2	2	1	0.64
TPS108	21	Vehicle	500000	A	1	1	2	2	1	0.64	0.753333
PERFECT Hyaline mems				B	2	2	2	2	1	0.98
				C	1	1	2	2	1	0.64
TPS108	34	GS-5734	50000	A	0	2	0	0	1	0.3	0.323333
				B	0	2	0	1	1	0.37
				C	0	2	0	0	1	0.3
TPS108	45	GS-5734	500000	A	1	2	0	2	1	0.64	0.64
				B	1	2	0	2	1	0.64
				C	1	2	0	2	1	0.64
MM001	3	NA	PBS	A	0	1	0	0	0	0.14	0.186667
				B	0	1	0	0	0	0.14
				C	0	2	0	0	0	0.28
TPS108	19	Vehicle	500000	A	2	2	2	2	1	0.98	0.866667
				B	2	2	2	2	1	0.98
				C	1	1	2	2	1	0.64
TPS108	31	GS-5734	50000	A	0	2	0	0	1	0.3	0.3
				B	0	2	0	0	1	0.3
				C	0	2	0	0	1	0.3
TPS108	33	GS-5734	50000	A	1	2	0	0	1	0.5	0.48
				B	0	2	0	0	1	0.3
				C	1	2	0	2	1	0.64
TPS108	3	Vehicle	50000	A	1	2	0	2	1	0.64	0.643333
				B	1	2	2	2	1	0.78
				C	0	2	1	2	1	0.51
TPS108	1	Vehicle	50000	A	1	2	0	2	1	0.64	0.683333
				B	2	2	0	2	1	0.84
				C	1	2	0	1	1	0.57
TPS108	46	GS-5734	500000	A	1	2	0	1	1	0.57	0.57
				B	1	2	0	0	1	0.5
				C	1	2	0	2	1	0.64
TPS108	6	Vehicle	50000	A	1	2	0	0	1	0.5	0.613333
				B	1	2	0	0	1	0.5
				C	2	2	0	2	1	0.84
TPS108	35	GS-5734	50000	A	0	1	0	0	0	0.14	0.233333
				B	0	2	0	0	0	0.28
				C	0	2	0	0	0	0.28
TPS108	7	Vehicle	50000	A	1	2	2	2	1	0.78	0.913333
				B	2	2	2	2	1	0.98
				C	2	2	2	2	1	0.98
TPS108	49	GS-5734	500000	A	0	1	0	0	1	0.16	0.206667
				B	0	1	0	0	1	0.16
				C	0	2	0	0	1	0.3
TPS108	51	GS-5734	500000	A	0	2	2	2	1	0.58	0.533333
				B	0	2	1	2	1	0.51
				C	0	2	1	2	1	0.51
MM001	4-1	Mock		A	0	2	0	0	0	0.28	0.233333
				B	0	1	0	0	0	0.14
				C	0	2	0	0	0	0.28
MM001	1-3	Mock		A	0	1	0	0	0	0.14	0.14
				B	0	1	0	0	0	0.14
				C	0	1	0	0	0	0.14

## Sheet: Figure 4
	Date	2019-04-02										Statistics Done in Prism
	Notebook ID	TPS137										% Weight	Two-way ANOVA with Tukey's multiple comparison test
	Title	Comparing Prophylactic LPV/RTV/IFN vs. IFN Only vs. GS-5734 against MERS-CoV in 10wk old animals										Lung Titer	Two-way ANOVA with Sidek's multiple comparison test
	Rationale	To test whether prophylactic lopinavir/ritonivir/IFN beta or IFN beta alone exerts and antiviral effect as compared to GS-5734										Pulmonary Function (PenH)	Two-way ANOVA with Sidek's multiple comparison test
	Description	Infect w/ 5E+04pfu MERS P35C4. Weight, clinical signs daily and pulmonary function daily. All Rx beginning -1dpi but IFN -2hr.
	Mice are 12-14 weeks upon infection					Animal Weights (grams) Days Post Infection (DPI)
						2019-04-02	2019-04-03	2019-04-04	2019-04-05	2019-04-06	2019-04-07	2019-04-08		Lung Titer	Censor	Rationale							Pulmonary Function: Penh
Experiment	Animal #	Cage	DOB	Dose	Buxco Round	0dpi	1dpi	2dpi	3dpi-am	4dpi-am	5dpi-am	6dpi-am	Congestion Score	Average								Group	Day -1	Day 1	Day 2	Day 3	Day 4	Day 5	Day 6
TPS137	1	1	2019-01-14	Oral/SC Vehicle	4	18.3	18.5	16.8					0.5	4000000								1 Oral SC Vehicle	0.939964	0.840523	2.95421
TPS137	2	1	2019-01-14	Oral/SC Vehicle	4	26.2	25.6	24.8					0.5	14750000								2 Oral SC Vehicle	0.899307	1.57727	6.20709
TPS137	3	1	2019-01-14	Oral/SC Vehicle	4	17.5	18.3	16.3					0.5	8250000								3 Oral SC Vehicle	0.780769	0.995581	1.45182
TPS137	4	2	2019-01-08	Oral/SC Vehicle	1	21.8	22.1	21.6	21	20	20.8	20.2	1.5	8500								4 Oral SC Vehicle	1.36347	1.26639	1.51324	6.09096	3.86158	2.48732	8.99154
TPS137	5	2	2019-01-08	Oral/SC Vehicle	1	22.5	22.3	21.8	20.4	20.5	21.3	21	1.5	2525								5 Oral SC Vehicle	1.48742	1.24071	2.66629	8.62909	8.60252	5.58875	4.58508
TPS137	6	2	2019-01-08	Oral/SC Vehicle	1	21	20.2	20.3	19	20	20.9	20.5	1	25000								6 Oral SC Vehicle	1.18008	1.43762	1.5667	6.48621	1.85992	1.22138	2.16398
TPS137	7	3	2019-12-25	Oral/SC Vehicle	3	20.7	20.9	19.8	18.6	19.2	19.8	19.4	0.5	21500								7 Oral SC Vehicle	1.75103	0.880345	4.69339	6.13647	4.15456	1.19964	1.19518
TPS137	8	3	2019-12-25	Oral/SC Vehicle	3	20.2	19.5	18.5	17.4	16.2	15.4	14.6	2	13500								8 Oral SC Vehicle	1.21297	1.09265	6.31096	31.8173	6.45366	11.3925	8.00582
TPS137	9	3	2019-12-25	Oral/SC Vehicle	3	20.4	19.9	18.7	17.7	16.4	15.3	14.6	1.5	750000								9 Oral SC Vehicle	1.23127	1.64377	4.89354	25.4754	11.7837	14.4476	12.1599
TPS136	1	1	2018-12-17 21:00:00	Oral/SC Vehicle		23.4	23.4	21.9					0	40000000								19 LPV/RTV IFN Low	0.989836	1.45025	9.12843
TPS136	2	1	2018-12-17 21:00:00	Oral/SC Vehicle		19.5	19.9	18.6					0.5	7500000								20 LPV/RTV IFN Low	1.60997	1.84845	1.63065
TPS136	3	1	2018-12-17 21:00:00	Oral/SC Vehicle		20.7	21	19.7					0.5	9750000								21 LPV/RTV IFN Low	1.53347	0.851989	4.22209
TPS136	4	2	2018-12-17 21:00:00	Oral/SC Vehicle		20.5	20.5	19.1	18	18	19.5	18.5	1	19500								22 LPV/RTV IFN Low	0.931176	0.882671	1.2713	7.65499	1.33749	1.0074	0.798274
TPS136	5	2	2018-12-17 21:00:00	Oral/SC Vehicle		20.3	20.2	19.1	17.9	16.7	15.7	15.4	2.5	157500								23 LPV/RTV IFN Low	0.711824	0.955021	1.88002	5.67248	2.08046	1.27855	2.37029
TPS136	6	2	2018-12-17	Oral/SC Vehicle		21.6	22.1	20.3	19.2	18.2	18.3	17.9	1.5	500000								24 LPV/RTV IFN Low	0.879862	1.47881	5.18674	7.64446	2.03443	0.716566	1.22685
TPS136	7	3	2018-12-03 21:00:00	Oral/SC Vehicle	Buxco	21.6	21.5	19.6	18.9	19.8	21.1	20.8	1	11250								25 LPV/RTV IFN Low	1.24655	1.80282	1.448	8.24394	3.1736	2.07229	7.25231
TPS136	8	3	2018-12-03 21:00:00	Oral/SC Vehicle	Buxco	21.8	21.7	20.2	19.1	18.1	19	17.8	1.5	95000								26 LPV/RTV IFN Low	0.70047	0.730122	3.51938	11.7104	2.17671	4.4942	6.17495
TPS136	9	4	2018-12-03 21:00:00	Oral/SC Vehicle	Buxco	20.1	20.3	19.5	18.1	17.4	18.2	18	0.75	30000								27 LPV/RTV IFN Low	1.11976	1.2219	4.60071	7.57931	3.70316	2.87349	20.4348
TPS136	10	4	2018-12-03 21:00:00	Oral/SC Vehicle	Buxco	20	20	19.2	18.7	18.1	18.5	17.5	0.5	9750								28 LPV/RTV IFN High	1.03208	5.05834	2.48108
TPS137	10	4	2019-01-14	GS-Vehicle	5	18.6	18.7	17.4					0	34000000								29 LPV/RTV IFN High	0.717473	0.909694	4.18928
TPS137	11	4	2019-01-14	GS-Vehicle	5	17.8	17.5	15.8					0.5	19500000								30 LPV/RTV IFN High	1.13672	1.19053	2.04042
TPS137	12	4	2019-01-14	GS-Vehicle	5	22.4	22.1	20.7					0.5	29250000								31 LPV/RTV IFN High	0.914582	1.28595	5.58682	6.63074	3.43489	2.83688	3.41449
TPS137	13	5	2019-01-14	GS-Vehicle	2	18	18.8	17.1	16.9	16.9	17.1	17.1	0.5	18000								32 LPV/RTV IFN High	0.7394	0.929769	6.28051	7.5649	2.79885	1.40463	3.69148
TPS137	14	5	2019-01-14	GS-Vehicle	2	19.9	20.7	19.4	18.4	17.4	16.2	15.2	2.5	130000								33 LPV/RTV IFN High	0.962202	1.6992	2.51618	7.02508	8.97791	8.46792	8.8431
TPS137	15	5	2019-01-14	GS-Vehicle	2	19.6	20.3	18.7	17.4	16.9	17.7	17.2	1.5	70000								34 LPV/RTV IFN High	0.881397	0.845433	4.94633	14.7928	9.34705	3.19952	4.86262
TPS137	16	6	2019-12-25	GS-Vehicle	2	21.2	20.7	20	18.6	17.2	18.9	18.6	1	37250								35 LPV/RTV IFN High	0.752311	0.961555	3.69291	17.1785	5.57498	9.556	3.35383
TPS137	17	6	2019-12-25	GS-Vehicle	2	21.8	21.9	21.1	19.4	18	19	16.3	1.5	265000								37 IFN High + Oral V	0.951153	1.08832	7.24748
TPS137	18	6	2019-12-25	GS-Vehicle	2	20.3	20.3	19.7	18.6	17.8	18.1	17.6	1	47500								38 IFN High + Oral V	0.59844	1.09764	6.3895
TPS137	19	7	2019-01-14	LPV/RTV/IFN Low	4	17	17	15.6					0.5	17000000								39 IFN High + Oral V	1.20695	0.817973	3.41727
TPS137	20	7	2019-01-14	LPV/RTV/IFN Low	4	17.7	17.6	16.1					0.5	7000000								40 IFN High + Oral V	0.875608	0.932615	8.87441	16.4361	11.9734	10.1997	5.62825
TPS137	21	7	2019-01-14	LPV/RTV/IFN Low	4	18	17.2	16.3					0.5	36250000								41 IFN High + Oral V	0.530349	1.42301	3.94744	2.20407	16.1822	11.1325	4.99265
TPS137	22	8	2019-12-25	LPV/RTV/IFN Low	1	21	21.3	20.8	19.9	20.3	20.4	20.3	0.5	27000								42 IFN High + Oral V	0.992767	1.41306	5.00284	2.90153	27.8067	20.1739	4.62833
TPS137	23	8	2019-12-25	LPV/RTV/IFN Low	1	21.8	21.4	20.6	19.6	19.4	20.1	19.1	0.5	3750								43 IFN High + Oral V	0.89075	0.893899	3.01082	6.00345	1.64843	1.42958	1.16284
TPS137	24	8	2019-12-25	LPV/RTV/IFN Low	1	20	20.5	19.8	19.1	19.6	19.5	19.4	0.5	5500								44 IFN High + Oral V	0.719106
TPS137	25	9	2019-12-25	LPV/RTV/IFN Low	3	21.4	20.5	20	19.3	19.7	20	19.4	0.5	4500								10 GS Vehicle	1.0687	1.44088	2.66898
TPS137	26	9	2019-12-25	LPV/RTV/IFN Low	3	22	21.2	20.7	19.3	19.3	20.3	19.5	1	6250								11 GS Vehicle	0.668647	1.56629	11.4262
TPS137	27	9	2019-12-25	LPV/RTV/IFN Low	3	22.3	22.4	21.6	20.8	21.2	21.2	20.6	1.5	50	Censor	Titer < 2logs lower than mean of group. Infection issue noted 0dpi. Exclusion criteria						12 GS Vehicle	1.39358	1.35766	3.03202
TPS137	28	10	2019-01-14	LPV/RTV/IFN High	4	18.6	19	17.5					0.5	12000000								13 GS Vehicle	2.26101	1.27612	7.19645	8.04157	7.45733	5.06251	6.57116
TPS137	29	10	2019-01-14	LPV/RTV/IFN High	4	19.3	19.3	18.3					0.5	14000000								14 GS Vehicle	0.598141	1.39675	4.83486	11.7034	11.1244	11.3174	11.9653
TPS137	30	10	2019-01-14	LPV/RTV/IFN High	4	20	20.4	18.8					0.5	9250000								15 GS Vehicle	1.42597	1.4099	4.87064	6.1711	9.39722	9.78221	4.67127
TPS137	31	11	2019-12-25	LPV/RTV/IFN High	1	20.3	19.7	18.9	18.1	18.2	18.4	17.9	0.25	15500								16 GS Vehicle	0.925811	1.96004	5.52281	2.7234	5.87045	2.8631	2.58984
TPS137	32	11	2019-12-25	LPV/RTV/IFN High	1	20.5	21	20	18.9	19.8	19.7	19.6	0.25	70000								17 GS Vehicle	0.858543	1.17896	9.64044	15.45	10.0828	12.2658	9.01888
TPS137	33	11	2019-12-25	LPV/RTV/IFN High	1	22.2	22.1	21.5	20.2	19.3	18.6	18.2	0.75	8750								18 GS Vehicle	1.39578	0.805174	3.38987	2.54982	3.93835	4.68963	5.75337
TPS137	34	12	2019-12-25	LPV/RTV/IFN High	3	22.3	22	20.8	19.2	19.5	19.5	19.1	1	17250								46 GS-5734	0.592002	1.10776	0.882123
TPS137	35	12	2019-12-25	LPV/RTV/IFN High	3	21.9	21.6	21	19.5	20.1	20.2	19.6	0.75	17250								47 GS-5734	0.639142	1.14014	0.693956
TPS137	36	12	2019-12-25	LPV/RTV/IFN High	Extra	21.6	21.8	21	20	19	19.5	19.5	0.75	160000								48 GS-5734	0.682333	1.41083	0.747009
TPS137	37	13	2019-01-14	IFN High	5	18.6	17.6	16.6					0.5	18250000								49 GS-5734	0.929783	1.26829	1.39417	1.3	1.27006	1.21132	1.0559
TPS137	38	13	2019-01-14	IFN High	5	20.2	19.8	19.1					0.5	6000000								50 GS-5734	1.21759	1.06959	1.30015	0.842195	1.13292	0.807598	0.684992
TPS137	39	13	2019-01-14	IFN High	5	18.6	18.6	17.6					0.5	15250000								51 GS-5734	0.668632	0.646344	0.952577	1.26824	1.76937	1.41025	2.68568
TPS137	40	14	2019-12-25	IFN High	1	21.2	21.5	20.2	18.7	17.6	16.6	15.5	3.5	400000								52 GS-5734	0.865369	1.25195	1.53065	7.89638	2.1797	0.843689	0.556189
TPS137	41	14	2019-12-25	IFN High	1	21.3	21.3	20.2	18.8	17.9	16.7	15.8	1.5	275000								53 GS-5734	1.23033	0.906456	0.66366	2.25103	0.94166	1.61736	0.900605
TPS137	42	14	2019-12-25	IFN High	3	21.5	21.9	20.4	18.8	17.8	16.9	15.8	0.75	456667
TPS137	43	15	2019-12-25	IFN High	3	20.8	20.6	20.2	19.6	20	20.4	20.1	1	29833.3
TPS137	44	15	2019-12-25	IFN High	3	21.4
TPS137	45	15	2019-12-25	IFN High	Extra	18.8
TPS137	46	16	2019-01-14	GS-5734	5	18.6	19.2	18.1					0.5	15000000
TPS137	47	16	2019-01-14	GS-5734	5	17.1	17	16.2					0	6000000
TPS137	48	16	2019-01-14	GS-5734	5	19.5	20.1	19.1					0	5000000
TPS137	49	17	2019-01-14	GS-5734	2	23.1	22.7	22.5	22	22	22.4	22.7	0	100
TPS137	50	17	2019-01-14	GS-5734	2	16.9	17.4	16.9	16.9	17.1	17.2	17	0	50
TPS137	51	18	2019-12-25	GS-5734	2	24.5	24.4	24.1	23.6	23.5	23.5	22.8	0.25	50
TPS137	52	18	2019-12-25	GS-5734	2	19.7	19.8	19.7	18.3	17.6	18.3	18.6	0.25	350
TPS137	53	18	2019-12-25	GS-5734	2	22.9	22.9	22.1	21.5	21.3	22.1	22.1	0.25	50
TPS137	54	18	2019-12-25	GS-5734	Extra	21.4	21.8	21.5	21	21.3	22.3	23.5	0	1325

## Sheet: Figure 5
Date	2018-08-05								Statistics Done in Prism		% Weight	Two-way ANOVA with Tukey's multiple comparison test
Notebook ID	TPS109										Lung hemorrhage	One-way ANOVA with Kruskal-Wallis test
Title	Comparing in vivo efficacy of Kaletra/IFN vs. GS-5734 against MERS-CoV in 10wk old animals										Lung Titer	One-way ANOVA with Kruskal-Wallis test
Rationale	To compare current standard of care to GS-5734
Description	Infect w/ 5E+04pfu MERS P35C4. Weight, clinical signs daily and pulmonary function daily. Rx beginning +1dpi
										Animal Weights (grams) Days Post Infection (DPI)					Hemhorrage	Virus Titer	Antigen Staining in Figure	Pathology in Figure	Censor	Rationale			EF50							Penh							Rpef
							2018-08-05	2018-08-06	2018-08-07	2018-08-08	2018-08-09	2018-08-10		2018-08-11									Day -1	Day 1	Day 2	Day 3	Day 4	Day 5	Day 6	Day -1	Day 1	Day 2	Day 3	Day 4	Day 5	Day 6	Day -1	Day 1	Day 2	Day 3	Day 4	Day 5	Day 6
Animal #	Cage	Sex	DOB	Dose	Notes	Buxco?	0dpi	1dpi	2dpi	3dpi-am	4dpi-am	5dpi-am	5dpi-pm	6dpi-am	Hemhorrage Score	Average PFU/lobe						1 Oral SC Vehicle	0.153836	0.142694	0.412621	0.410988	0.30119	0.215614	0.439909	0.827983	1.01704	6.45021	10.9413	5.09214	3.77581	6.85976	0.255347	0.172916	0.0829772	0.0958245	0.0844821	0.0974959	0.111949
1	1	F	2018-05-08	Oral/SC Vehicle	Nose bubbles	Buxco	23.9	23.3	22.3	20.9	19.8	20		19.7	1.5	18750						2 Oral SC Vehicle	0.196996	0.174244	0.339978	0.526864	0.832113	0.56865	0.534871	0.867173	1.24254	8.96147	12.4486	4.84824	10.1866	7.97256	0.198145	0.411944	0.0643981	0.0664679	0.510491	0.0971239	0.104576
2	1	F	2018-05-08	Oral/SC Vehicle		Buxco	21.4	20.9	19.9	18.3	16.9	16		15.6	2	800000						5 Oral SC Vehicle	0.247645	0.119706	0.468638	0.50056	0.501076	0.486039		0.859661	1.8353	7.91257	17.3349	9.68771	9.52306		0.322985	0.200635	0.100207	0.0724627	0.0895209	0.0951989
5	3	F	2018-05-15	Oral/SC Vehicle		Buxco	19.3	19.2	18	17.1	16.2	15.2		14.6	2.5	135000						6 Oral SC Vehicle	0.238384	0.256874	0.362387	0.532842	0.392601	0.34143		0.847758	1.86735	17.8715	19.3771	8.05832	6.6638		0.259111	0.221295	0.0515598	0.0584235	0.184495	0.105566
6	3	F	2018-05-15	Oral/SC Vehicle	CPR	Buxco	18.7	18.8	17.4	16.5	15.7	14.7		13.9	3.5	825000	X	X				25 LPV/RTV IFN Low	0.250379	0.151663	0.213905	0.256066	0.189215	0.133552	0.355761	0.63932	0.995736	2.2001	6.58981	3.11771	4.32682	4.23144	0.278363	0.342339	0.118256	0.0925065	0.127418	0.0748049	0.131086
9	5	F	2018-05-22	Oral/SC Vehicle			19.6	20.2	18.5	17.3	16				2	750000						26 LPV/RTV IFN Low	0.26285	0.58232	0.209447	0.268734	0.313872	0.317179	0.469502	0.736329	1.55492	6.00805	6.69444	4.07149	3.93101	3.19031	0.268813	0.591124	0.0755191	0.0968527	0.10466	0.0939486	0.130276
10	5	F	2018-05-22	Oral/SC Vehicle			19.5	20	18.6	17.4	16.2				2	1700000						29 LPV/RTV IFN Low	0.251009	0.104905	0.185951	0.466007	0.562209	0.335443		0.772134	1.28496	5.70915	7.57642	9.99901	6.00975		0.309949	0.205509	0.108646	0.143941	0.0976796	0.144583
13	7	F	2018-05-08	GS-Vehicle		Buxco	22.4	22	20.7	19.4	18.4	17.2		16.4	3.5	1050000						30 LPV/RTV IFN Low	0.259388	0.205214	0.368766	0.482434	0.53531	0.606505		0.739505	1.03761	9.34262	6.25235	11.9033	10.2443		0.314301	0.538615	0.0738408	0.138985	0.0852727	0.0958794
14	7	F	2018-05-08	GS-Vehicle		Buxco	22.9	22.8	22.5	20.5	19.1	17.9		16.8	3.5	207500						37 LPV/RTV IFN High	0.294466	0.0940011	0.332236	0.395886	0.476379	0.340095	0.434033	0.806412	0.753983	5.93336	11.2661	4.59215	2.90466	1.55521	0.253946	0.173713	0.102415	0.0627206	0.118751	0.118731	0.244447
17	9	F	2018-05-15	GS-Vehicle		Buxco	20.3	20	19.3	17.5	16.6	16.1		15	4	1050000	X	X				38 LPV/RTV IFN High	0.228891	0.165863	0.309966	0.561174	0.629168	0.519242	0.5024	0.641216	1.1502	7.81624	15.8767	4.45498	7.94686	7.187	0.345481	0.192363	0.0607189	0.0759668	0.247001	0.124136	0.15062
18	9	F	2018-05-15	GS-Vehicle		Buxco	20.5	21	19.3	18	16.5	15.5		15.5	2	70000						43 LPV/RTV IFN High	0.19435	0.100872	0.280124	0.366479	0.237292	0.299877		0.894065	1.70553	7.7249	10.5072	5.99009	7.24815		0.289168	0.256525	0.151883	0.0889763	0.156907	0.110869
21	11	F	2018-05-22	GS-Vehicle			19.6	20	19.2	17.8	17.1				1	320000						44 LPV/RTV IFN High	0.317574	0.0978142	0.321737	0.381714	0.580836	0.220123		0.69875	1.01819	2.60433	16.4781	4.89176	8.9483		0.327096	0.277791	0.310115	0.0490633	0.194495	0.164754
22	11	F	2018-05-22	GS-Vehicle	nose bubbles		19	20.2	18.4	17.3	16.9				1	1100000						13 GS Vehicle	0.230012	0.0992419	0.292088	0.805431	0.851477	0.671078	0.391837	0.568561	1.23823	11.2543	24.5452	17.5295	11.8637	7.73859	0.309152	0.282075	0.041934	0.0671598	0.0682874	0.085279	0.118139
25	13	F	2018-05-08	LPV/RTV IFN Low		Buxco	20.6	21.2	20.9	19.6	19.1	19.8		19.7	2	59333.3						14 GS Vehicle	0.334486	0.187201	0.416785	0.58918	0.856387	0.698238	0.824971	0.975778	0.986558	10.7126	22.2685	13.7423	7.37638	9.83122	0.498483	0.263679	0.0610952	0.0487583	0.0759386	0.118061	0.0992559
26	13	F	2018-05-08	LPV/RTV IFN Low		Buxco	21.3	21.3	20.5	19.4	18.9	19.2		19.2	1.5	5750						17 GS Vehicle	0.221415	0.125602	0.323288	0.784995	0.375508	0.242112		0.772241	2.05367	6.79339	30.6137	13.537	5.85898		0.316134	0.197745	0.120558	0.0951666	0.12035	0.145592
29	15	F	2018-05-15	LPV/RTV IFN Low	Few nose bubbles	Buxco	19	19.2	18.1	16.9	16	15.2		14.3	3	1750000	X	X				18 GS Vehicle	0.333823	0.18345	0.28995	0.46257	0.590617	0.650715		1.13488	1.06456	5.69097	28.6213	29.3527	3.18927		0.474506	0.248913	0.109455	0.0397388	0.05468	0.290344
30	15	F	2018-05-15	LPV/RTV IFN Low	CPR bubbles	Buxco	20.4	20.6	19.5	18.1	17.1	16.4		15.9	3	120000						49 GS-5734	0.187205	0.458678	0.447692	0.648215	0.661601	0.527806	0.490864	0.614532	1.12768	24.0005	20.4496	9.44992	8.51151	5.70055	0.279087	0.216268	0.0513722	0.0592202	0.104534	0.121869	0.138587
33	17	F	2018-05-22	LPV/RTV IFN Low			18.1	18.8	17.2	16.1	15.2	14.5		14	2.5	450000						50 GS-5734	0.211316	0.197154	0.290374	0.819124	0.370882	0.47496	0.265061	0.717225	0.654395	5.72918	1.03607	4.70191	5.33736	1.5023	0.362962	0.231681	0.0752471	0.749952	0.0813743	0.110566	0.146806
34	17	F	2018-05-22	LPV/RTV IFN Low			18.5	18.6	16.7	15.4	14.5	14.1	DIC									56 GS-5734	0.19725	0.200464	0.218114	0.162167	0.27292	0.223793		0.928526	0.837362	1.17554	5.66288	0.976919	0.822439		0.282651	0.301503	0.164695	0.0699335	0.245293	0.261008
35	17	F	2018-05-22	LPV/RTV IFN Low			17.8	18.3	16.8	16	14.8				3.5	1375000						57 GS-5734	0.242203	0.152241	0.238118	0.870252	0.562188	0.538806		0.619798	0.757884	9.47193	1.73582	16.1357	9.33475		0.419158	0.310882	0.0482328	0.510106	0.0809036	0.110909
36	17	F	2018-05-22	LPV/RTV IFN Low			20.2	20.3	19.6	18.7	17.3				0.5	107500
37	18	F	2018-05-08	LPV/RTV IFN High		Buxco	23.2	22	22.3	20.8	19.5	20.8		20.4	1.5	37500
38	18	F	2018-05-08	LPV/RTV IFN High		Buxco	22.6	23	21.7	20.4	18.8	17.9		16.1	2	65000	X	X
43	21	F	2018-05-22	LPV/RTV IFN High	Nose bubbles	Buxco	16.9	17	16.3	15	14.1	13.6		13	1.5	950000
44	21	F	2018-05-22	LPV/RTV IFN High		Buxco	19.6	19.4	18.5	17.5	16.6	15.9		15.5	2	202500
45	22	F	2018-05-22	LPV/RTV IFN High			19.5	19.3	18.3	17.1	17.6	17.5		17.4	1	14250
46	22	F	2018-05-22	LPV/RTV IFN High			18.6	18.8	17.8	16.9	15.8	15.3		14.9	1.5	162500
47	22	F	2018-05-22	LPV/RTV IFN High			21.3	21.5	20.5	19.6	18.6				0.75	625000
48	22	F	2018-05-22	LPV/RTV IFN High			18.2	19.2	18.1	17	16.5				1.25	252500
49	23	F	2018-05-08	GS-5734		Buxco	22.4	22.6	20.5	19.4	18.1	17.1		16.8	2	77500
50	23	F	2018-05-08	GS-5734		Buxco	21.2	21.6	20.5	18.8	18.6	18.9		18.9	1.5	6750
55	26	F	2018-05-15	GS-5734			19.2	DIC
56	27	F	2018-05-22	GS-5734		Buxco	19.2	19.2	19.2	18.5	18.8	19.6		19.3	0.5	50	X	X
57	27	F	2018-05-22	GS-5734		Buxco	21.5	20.8	20.8	19.6	18.2	17.1		16.1	Forgot to record	65000
58	27	F	2018-05-22	GS-5734			19.9	19.3	19.3	18	16.9				1	1875
59	27	F	2018-05-22	GS-5734	Dead anaesthesia
60	27	F	2018-05-22	GS-5734			19.8	18.7	18.7	17.6	16.4				0.75	8000
							DIC: Unexpectiedly found dead in cage									No Plaques. Limit of detection entered
							Below 80% of starting weight
Date	2018-10-25
Notebook ID	TPS123
Title	Comparing Prophylactic Kaletra/IFN vs. GS-5734 against MERS-CoV in 10wk old animals
Rationale	To test whether prophylactic lopinavir/ritonivir/IFN beta exerts and antiviral effect as compared to GS-5734
Description	Infect w/ 5E+04pfu MERS P35C4. Weight, clinical signs daily and pulmonary function daily. Rx beginning -1dpi																					Whole Body Plethysmography Data
									Animal Weights (grams) Days Post Infection (DPI)						Hemhorrage	Virus Titer	Antigen Staining in Figure	Pathology in Figure	Censor	Rationale			EF50							Penh							Rpef
						2018-10-25	2018-10-26	2018-10-27	2018-10-28	2018-10-29		2018-10-30		2018-10-31									Day -1	Day 1	Day 2	Day 3	Day 4	Day 5	Day 6	Day -1	Day 1	Day 2	Day 3	Day 4	Day 5	Day 6	Day -1	Day 1	Day 2	Day 3	Day 4	Day 5	Day 6
Animal #	Cage	DOB	Dose	Notes	Buxco?	0dpi	1dpi	2dpi	3dpi-am	4dpi-am	4dpi-pm	5dpi-am	5dpi-pm	6dpi-am	Hemhorrage Score	Average PFU/lobe						5 Oral SC Vehicle	0.242153	0.134885	0.364721	0.420917	0.315966	0.372917	0.420925	0.917117	1.21709	4.04282	17.2848	4.82954	12.0192	10.4526	0.310296	0.313359	0.118983	0.0764487	0.0969556	0.0632144	0.0804359
1	1	2018-08-07	Oral/SC Vehicle			20.14	20.2	19	18.1	17.7		18.2		18.77	1	13500						6 Oral SC Vehicle	0.23051	0.263519	0.23433	0.318945	0.525636	0.189962	0.585992	0.643865	1.07492	11.5884	24.2392	11.5461	3.78357	18.9814	0.354881	0.425475	0.0391599	0.034216	0.113899	0.163702	0.0541546
2	1	2018-08-07	Oral/SC Vehicle	Dermatitis? Hair loss?		21.04	21.3	19.9	18.8	20.1		20.4		21.1	1	3750						8 Oral SC Vehicle	0.173055	0.213608	0.161734	0.203585	0.277287	0.635336	0.513914	1.13669	1.10595	2.044	1.11527	9.3874	15.1087	15.5502	0.498037	0.274393	0.171098	0.130157	0.108837	0.0834135	0.0767141
3	2	2018-07-31	Oral/SC Vehicle			21.14	20.3	18.6	17.6	16.4	15.8	15.4	15	14.8	3	46666.7						9 Oral SC Vehicle	0.09578	0.423303	0.331641	0.23718	0.357251	0.621072	0.47	1.42213	2.99811	7.96314	6.57151	1.75315	9.45369	9.17797	0.297199	0.227971	0.0697321	0.0705685	0.420001	0.126206	0.11922
4	2	2018-07-31	Oral/SC Vehicle			20.24	19.5	18.1	17	15.8	15.3	15.1	14.5	14.1	4	273333						21 LPV/RTV IFN Low	0.214157	0.162972	0.271946	0.321032	0.325502	0.195598	0.168521	0.572028	0.865628	5.03649	7.96074	18.3471	1.90344	2.72288	0.316417	0.346433	0.0857219	0.0661981	0.0444133	0.383498	0.222803
5	3	2018-08-21	Oral/SC Vehicle		Buxco	17.88	17.8	17	15.5	14.4		15.1		14.6	1.5	45000						22 LPV/RTV IFN Low	0.273279	0.110508	0.415448	0.567249	0.496022	0.415524	0.503428	0.972226	0.928069	14.8509	11.8479	11.6142	4.10186	6.19137	0.428603	0.32408	0.0468927	0.101099	0.095954	0.187619	0.15588
6	3	2018-08-21	Oral/SC Vehicle		Buxco	19.56	19.3	18.3	16.9	15.7		14.8	14.7	14.6	1.5	45000						24LPV/RTV IFN Low	0.11976	0.118638	0.24511	0.370528	0.0786454	0.10008	0.153313	1.25886	0.791953	6.48797	11.9298	1.05541	1.56964	0.992549	0.297148	0.310606	0.0504365	0.0554575	0.26175	0.340395	0.532398
7	3	2018-08-21	Oral/SC Vehicle		Extra	18.31	18.3	17.5	16.3	15.3		16.4		16.9	1	3500						25 LPV/RTV IFN Low	0.386787	0.196641	0.254513	0.440474	0.25367	0.138671	0.239596	1.15062	0.857258	2.58471	12.6165	3.82038	1.50298	1.22326	0.514304	0.292768	0.144124	0.160467	0.135026	0.372134	0.205754
8	4	2018-08-14	Oral/SC Vehicle		Buxco	20.42	19.2	18.6	18.5	18.9		16.1	15.7	15.1	2	330000						29 LPV/RTV IFN High	0.167811	0.228845	0.214947	0.380402	0.863009	0.476464	0.522212	0.491951	0.619073	1.94303	9.5592	22.5842	12.8305	12.7371	0.336229	0.290019	0.161196	0.0644981	0.0646461	0.0950918	0.0941934
9	4	2018-08-14	Oral/SC Vehicle	CPR. Mouth vius	Buxco	21.07	20.2	17.9	17.1	18.4		17.5		16.1	3	1075000						30 LPV/RTV IFN High	0.283028	0.221898	0.207519	0.510505	0.748834	0.381349	0.728375	0.689668	0.732905	18.2101	6.20275	15.1626	5.69222	6.95758	0.30148	0.414351	0.0314236	0.161021	0.0859169	0.156177	0.139934
10	5	2018-07-31	GS-Vehicle	Too awake		18.79	19.1	17.5	16.5	15.7		15.9		16.6	2	5500			Censor	Titer < 2logs lower than mean of group. Infection issue noted 0dpi. Exclusion criteria		32 LPV/RTV IFN High	0.323556	0.162264	0.267488	0.348132	0.292143	0.197201	0.251842	0.759008	0.553799	3.9244	8.77796	2.30056	0.91043	0.818082	0.23087	0.322963	0.115444	0.0723188	0.355875	0.229361	0.240336
11	5	2018-07-31	GS-Vehicle	Kind of awake but OK		19.93	19.4	18.8	17.8	16.7		16.6		17.1	1.5	1150			Censor	Titer < 2logs lower than mean of group. Infection issue noted 0dpi. Exclusion criteria		33 LPV/RTV IFN High	0.294711	0.210452	0.304494	0.426835	0.412116	0.220976	0.317515	0.883524	1.05032	3.45448	2.61449	7.50858	5.22268	1.85063	0.231583	0.327498	0.125857	0.309909	0.0797508	0.0885886	0.143338
12	6	2018-08-21	GS-Vehicle			20.03	19.5	19.2	17.7	16.3		15.7	15.9	15.7	2.5	975000						14 GS Vehicle	0.317707	0.179386	0.312228	0.459976	0.483688	0.501452	0.25944	0.924109	0.812048	14.5223	14.7946	12.3269	11.3422	7.56103	0.304893	0.245122	0.0513513	0.0863754	0.0906643	0.0999892	0.100967
13	6	2018-08-21	GS-Vehicle			18.58	17.4	17.2	16.6	15.4		14.6	14.4	13.8	3.5	600000						15 GS Vehicle	0.194415	0.191996	0.266241	0.597465	0.663444	0.612308	0.544747	0.602209	1.23278	9.61547	32.9128	8.61073	15.3375	15.2789	0.343365	0.292265	0.0505967	0.0467474	0.169118	0.0767421	0.0719447
14	7	2018-08-21	GS-Vehicle		Buxco	19.53	18.8	18.1	17	16.1		14.9	14.6	14.1	4	1725000						17 GS Vehicle	0.246253	0.146165	0.314098	0.403209	0.569188	0.567909	0.408016	0.935387	0.98585	4.5206	3.95138	10.4435	16.1431	10.0579	0.236304	0.190485	0.113658	0.202761	0.120746	0.0707456	0.151505
15	7	2018-08-21	GS-Vehicle		Buxco	19.97	20.5	19.5	17.4	16		15.2	14.9	14.5	2	475000						18 GS Vehicle	0.236088	0.322442	0.22793	0.214383	0.29815	0.378526	0.566202	0.902807	1.34235	2.69656	7.15357	7.43323	16.5139	13.0473	0.246309	0.375317	0.132835	0.0895126	0.108214	0.0515323	0.0737264
16	7	2018-08-21	GS-Vehicle		Extra	20.58	20.5	19.7	17.9	16.5		15.4	15.5	15.1	2	105000						37 GS-5734	0.178487	0.20868	0.188396	0.21421	0.134492	0.149349	0.173964	0.850735	0.911655	8.25567	7.57912	1.27342	2.5806	2.61744	0.249665	0.282916	0.0431125	0.0478991	0.447877	0.228546	0.253754
17	8	2018-08-14	GS-Vehicle		Buxco	21.03	21	19.8	18.4	17.4		16.2		15.3	4	4500000						38 GS-5734	0.206287	0.0978673	0.152736	0.102827	0.347723	0.198953	0.103246	0.924501	1.04886	1.1194	1.2181	10.0909	1.39691	0.988882	0.297529	0.240995	0.188759	0.222081	0.063163	0.621898	0.372259
18	8	2018-08-14	GS-Vehicle	CPR. Drugs a little light	Buxco	19.13	19.2	18.7	17.2	16.3		16.3		16	2	50						40 GS-5734	0.176598	0.218127	0.181169	0.428878	0.540143	0.475327	0.431926	0.819776	1.56116	11.3581	20.8346	18.422	10.0427	8.98626	0.317216	0.268399	0.0399072	0.0726047	0.0540176	0.105023	0.117635
19	9	2018-07-31	LPV/RTV IFN Low			21.6	21.5	20.4	19.4	20		20.6		20.9	0	50						41 GS-5734	0.346629	0.198959	0.170734	0.166394	0.262426	0.16708	0.125585	0.860783	1.02502	3.26223	4.95158	2.6314	1.45846	2.38304	0.474888	0.274327	0.125992	0.137711	0.20717	0.409803	0.263089
20	9	2018-07-31	LPV/RTV IFN Low			19.64	20.1	19.3	18	16.7		18		17.3	2	55000
21	10	2018-08-21	LPV/RTV IFN Low	Mouth virus	Buxco	16.62	17.2	16.2	15.5	14.5		15.4		15.2	1	38166.7
22	10	2018-08-21	LPV/RTV IFN Low		Buxco	19.54	19.2	17.9	17.1	15.3	15.5	15.2		14.4	1.5	25000
23	10	2018-08-21	LPV/RTV IFN Low	Nose bubbles	Extra	19.05	19.5	18.8	18.3	17.5		18.3		17.8	1	12000
24	11	2018-08-14	LPV/RTV IFN Low		Buxco	20.22	19.9	19.4	18.1	16.7		19.1		18.2	0.5	1050
25	11	2018-08-14	LPV/RTV IFN Low		Buxco	21.56	21.3	20.5	18.9	18		15.5		18.7	0.5	250
26	11	2018-08-14	LPV/RTV IFN Low		Extra	19.35	19	18.3	17.4	16.2		15.7		14.8	2	525000
27	12	2018-07-31	LPV/RTV IFN High			18.93	18.9	18	17.2	16.3		17.3		17.4	1.5	35000
28	12	2018-07-31	LPV/RTV IFN High			21.05	20.7	20.1	19	18.2		17.8		18.1	1	50000
29	13	2018-08-21	LPV/RTV IFN High		Buxco	19.49	19.8	18.3	17.1	15.6		15		14	1.5	350000
30	13	2018-08-21	LPV/RTV IFN High	CPR. Nose bubbles.	Buxco	18.67	18.8	18	17.4	15.9		15		14.2	2	1200000
31	13	2018-08-21	LPV/RTV IFN High	Nose bubbles.	Extra	18.96	19	18.6	17.7	16.3		16.9		17.1	1	6000
32	14	2018-08-14	LPV/RTV IFN High		Buxco	21.93	21.8	21.5	20.5	20		21.4		20.5	0.5	62500
33	14	2018-08-14	LPV/RTV IFN High		Buxco	22.96	22.8	22.6	21.1	20.6		20.9		20.9	0.5	30000
34	14	2018-08-14	LPV/RTV IFN High		Extra	21.24	21	20	19	17.9		16.8		15.7	2	132500
35	15	2018-07-31	GS-5734			19.98	20.5	19.7	18.7	18		18.6		18.1	0.5	50
36	15	2018-07-31	GS-5734	Dermatitis? Hair loss?		19.67	19.5	18.4	17.2	16.2		16.8		16.8	0.5	375
37	16	2018-08-21	GS-5734		Buxco	19.15	19.3	18.2	16.8	15.6		16		16.1	0.5	50
38	16	2018-08-21	GS-5734		Buxco	23.05	23.3	22.8	22	22		22.2		21.7	0	50
39	16	2018-08-21	GS-5734		Extra	19.25	19.7	18.8	18	18.4		18.9		18.5	0	150
40	17	2018-08-21	GS-5734		Buxco	20.06	20	18.6	17.7	16.4		15.4		14.4	2	975
41	17	2018-08-21	GS-5734		Buxco	17.21	19.1	18.3	17.6	17.3		17.6		17.8	0.5	100
42	17	2018-08-21	GS-5734		Extra	DIC
43	18	2018-08-14	GS-5734			20.63	21.1	19.6	19	18.9		19.4		19.5	0.5	50
							DIC: Unexpectiedly found dead in cage									No Plaques. Limit of detection entered
							Below 80% of starting weight

## Sheet: Figure 6
Date	2018-08-05
Notebook ID	TPS109								Statistics Done in Prism
Title	Comparing in vivo efficacy of Kaletra/IFN vs. GS-5734 against MERS-CoV in 10wk old animals								Pulmonary Function (PenH)	Two-way ANOVA with Sidek's multiple comparison test
Rationale	To compare current standard of care to GS-5734
Description	Infect w/ 5E+04pfu MERS P35C4. Weight, clinical signs daily and pulmonary function daily. Rx beginning +1dpi
	Whole Body Plethysmography Data
		EF50							Penh							Rpef
		Day -1	Day 1	Day 2	Day 3	Day 4	Day 5	Day 6	Day -1	Day 1	Day 2	Day 3	Day 4	Day 5	Day 6	Day -1	Day 1	Day 2	Day 3	Day 4	Day 5	Day 6
	1 Oral SC Vehicle	0.153836	0.142694	0.412621	0.410988	0.30119	0.215614	0.439909	0.827983	1.01704	6.45021	10.9413	5.09214	3.77581	6.85976	0.255347	0.172916	0.0829772	0.0958245	0.0844821	0.0974959	0.111949
	2 Oral SC Vehicle	0.196996	0.174244	0.339978	0.526864	0.832113	0.56865	0.534871	0.867173	1.24254	8.96147	12.4486	4.84824	10.1866	7.97256	0.198145	0.411944	0.0643981	0.0664679	0.510491	0.0971239	0.104576
	5 Oral SC Vehicle	0.247645	0.119706	0.468638	0.50056	0.501076	0.486039		0.859661	1.8353	7.91257	17.3349	9.68771	9.52306		0.322985	0.200635	0.100207	0.0724627	0.0895209	0.0951989
	6 Oral SC Vehicle	0.238384	0.256874	0.362387	0.532842	0.392601	0.34143		0.847758	1.86735	17.8715	19.3771	8.05832	6.6638		0.259111	0.221295	0.0515598	0.0584235	0.184495	0.105566
	25 LPV/RTV IFN Low	0.250379	0.151663	0.213905	0.256066	0.189215	0.133552	0.355761	0.63932	0.995736	2.2001	6.58981	3.11771	4.32682	4.23144	0.278363	0.342339	0.118256	0.0925065	0.127418	0.0748049	0.131086
	26 LPV/RTV IFN Low	0.26285	0.58232	0.209447	0.268734	0.313872	0.317179	0.469502	0.736329	1.55492	6.00805	6.69444	4.07149	3.93101	3.19031	0.268813	0.591124	0.0755191	0.0968527	0.10466	0.0939486	0.130276
	29 LPV/RTV IFN Low	0.251009	0.104905	0.185951	0.466007	0.562209	0.335443		0.772134	1.28496	5.70915	7.57642	9.99901	6.00975		0.309949	0.205509	0.108646	0.143941	0.0976796	0.144583
	30 LPV/RTV IFN Low	0.259388	0.205214	0.368766	0.482434	0.53531	0.606505		0.739505	1.03761	9.34262	6.25235	11.9033	10.2443		0.314301	0.538615	0.0738408	0.138985	0.0852727	0.0958794
	37 LPV/RTV IFN High	0.294466	0.0940011	0.332236	0.395886	0.476379	0.340095	0.434033	0.806412	0.753983	5.93336	11.2661	4.59215	2.90466	1.55521	0.253946	0.173713	0.102415	0.0627206	0.118751	0.118731	0.244447
	38 LPV/RTV IFN High	0.228891	0.165863	0.309966	0.561174	0.629168	0.519242	0.5024	0.641216	1.1502	7.81624	15.8767	4.45498	7.94686	7.187	0.345481	0.192363	0.0607189	0.0759668	0.247001	0.124136	0.15062
	43 LPV/RTV IFN High	0.19435	0.100872	0.280124	0.366479	0.237292	0.299877		0.894065	1.70553	7.7249	10.5072	5.99009	7.24815		0.289168	0.256525	0.151883	0.0889763	0.156907	0.110869
	44 LPV/RTV IFN High	0.317574	0.0978142	0.321737	0.381714	0.580836	0.220123		0.69875	1.01819	2.60433	16.4781	4.89176	8.9483		0.327096	0.277791	0.310115	0.0490633	0.194495	0.164754
	13 GS Vehicle	0.230012	0.0992419	0.292088	0.805431	0.851477	0.671078	0.391837	0.568561	1.23823	11.2543	24.5452	17.5295	11.8637	7.73859	0.309152	0.282075	0.041934	0.0671598	0.0682874	0.085279	0.118139
	14 GS Vehicle	0.334486	0.187201	0.416785	0.58918	0.856387	0.698238	0.824971	0.975778	0.986558	10.7126	22.2685	13.7423	7.37638	9.83122	0.498483	0.263679	0.0610952	0.0487583	0.0759386	0.118061	0.0992559
	17 GS Vehicle	0.221415	0.125602	0.323288	0.784995	0.375508	0.242112		0.772241	2.05367	6.79339	30.6137	13.537	5.85898		0.316134	0.197745	0.120558	0.0951666	0.12035	0.145592
	18 GS Vehicle	0.333823	0.18345	0.28995	0.46257	0.590617	0.650715		1.13488	1.06456	5.69097	28.6213	29.3527	3.18927		0.474506	0.248913	0.109455	0.0397388	0.05468	0.290344
	49 GS-5734	0.187205	0.458678	0.447692	0.648215	0.661601	0.527806	0.490864	0.614532	1.12768	24.0005	20.4496	9.44992	8.51151	5.70055	0.279087	0.216268	0.0513722	0.0592202	0.104534	0.121869	0.138587
	50 GS-5734	0.211316	0.197154	0.290374	0.819124	0.370882	0.47496	0.265061	0.717225	0.654395	5.72918	1.03607	4.70191	5.33736	1.5023	0.362962	0.231681	0.0752471	0.749952	0.0813743	0.110566	0.146806
	56 GS-5734	0.19725	0.200464	0.218114	0.162167	0.27292	0.223793		0.928526	0.837362	1.17554	5.66288	0.976919	0.822439		0.282651	0.301503	0.164695	0.0699335	0.245293	0.261008
	57 GS-5734	0.242203	0.152241	0.238118	0.870252	0.562188	0.538806		0.619798	0.757884	9.47193	1.73582	16.1357	9.33475		0.419158	0.310882	0.0482328	0.510106	0.0809036	0.110909
Date	2018-10-25
Notebook ID	TPS123
Title	Comparing Prophylactic Kaletra/IFN vs. GS-5734 against MERS-CoV in 10wk old animals								Statistics Done in Prism
Rationale	To test whether prophylactic lopinavir/ritonivir/IFN beta exerts and antiviral effect as compared to GS-5734								Pulmonary Function (PenH)	Two-way ANOVA with Tukeys's multiple comparison test
Description	Infect w/ 5E+04pfu MERS P35C4. Weight, clinical signs daily and pulmonary function daily. Rx beginning -1dpi
	Whole Body Plethysmography Data
		EF50							Penh							Rpef
		Day -1	Day 1	Day 2	Day 3	Day 4	Day 5	Day 6	Day -1	Day 1	Day 2	Day 3	Day 4	Day 5	Day 6	Day -1	Day 1	Day 2	Day 3	Day 4	Day 5	Day 6
	5 Oral SC Vehicle	0.242153	0.134885	0.364721	0.420917	0.315966	0.372917	0.420925	0.917117	1.21709	4.04282	17.2848	4.82954	12.0192	10.4526	0.310296	0.313359	0.118983	0.0764487	0.0969556	0.0632144	0.0804359
	6 Oral SC Vehicle	0.23051	0.263519	0.23433	0.318945	0.525636	0.189962	0.585992	0.643865	1.07492	11.5884	24.2392	11.5461	3.78357	18.9814	0.354881	0.425475	0.0391599	0.034216	0.113899	0.163702	0.0541546
	8 Oral SC Vehicle	0.173055	0.213608	0.161734	0.203585	0.277287	0.635336	0.513914	1.13669	1.10595	2.044	1.11527	9.3874	15.1087	15.5502	0.498037	0.274393	0.171098	0.130157	0.108837	0.0834135	0.0767141
	9 Oral SC Vehicle	0.09578	0.423303	0.331641	0.23718	0.357251	0.621072	0.47	1.42213	2.99811	7.96314	6.57151	1.75315	9.45369	9.17797	0.297199	0.227971	0.0697321	0.0705685	0.420001	0.126206	0.11922
	21 LPV/RTV IFN Low	0.214157	0.162972	0.271946	0.321032	0.325502	0.195598	0.168521	0.572028	0.865628	5.03649	7.96074	18.3471	1.90344	2.72288	0.316417	0.346433	0.0857219	0.0661981	0.0444133	0.383498	0.222803
	22 LPV/RTV IFN Low	0.273279	0.110508	0.415448	0.567249	0.496022	0.415524	0.503428	0.972226	0.928069	14.8509	11.8479	11.6142	4.10186	6.19137	0.428603	0.32408	0.0468927	0.101099	0.095954	0.187619	0.15588
	24LPV/RTV IFN Low	0.11976	0.118638	0.24511	0.370528	0.0786454	0.10008	0.153313	1.25886	0.791953	6.48797	11.9298	1.05541	1.56964	0.992549	0.297148	0.310606	0.0504365	0.0554575	0.26175	0.340395	0.532398
	25 LPV/RTV IFN Low	0.386787	0.196641	0.254513	0.440474	0.25367	0.138671	0.239596	1.15062	0.857258	2.58471	12.6165	3.82038	1.50298	1.22326	0.514304	0.292768	0.144124	0.160467	0.135026	0.372134	0.205754
	29 LPV/RTV IFN High	0.167811	0.228845	0.214947	0.380402	0.863009	0.476464	0.522212	0.491951	0.619073	1.94303	9.5592	22.5842	12.8305	12.7371	0.336229	0.290019	0.161196	0.0644981	0.0646461	0.0950918	0.0941934
	30 LPV/RTV IFN High	0.283028	0.221898	0.207519	0.510505	0.748834	0.381349	0.728375	0.689668	0.732905	18.2101	6.20275	15.1626	5.69222	6.95758	0.30148	0.414351	0.0314236	0.161021	0.0859169	0.156177	0.139934
	32 LPV/RTV IFN High	0.323556	0.162264	0.267488	0.348132	0.292143	0.197201	0.251842	0.759008	0.553799	3.9244	8.77796	2.30056	0.91043	0.818082	0.23087	0.322963	0.115444	0.0723188	0.355875	0.229361	0.240336
	33 LPV/RTV IFN High	0.294711	0.210452	0.304494	0.426835	0.412116	0.220976	0.317515	0.883524	1.05032	3.45448	2.61449	7.50858	5.22268	1.85063	0.231583	0.327498	0.125857	0.309909	0.0797508	0.0885886	0.143338
	14 GS Vehicle	0.317707	0.179386	0.312228	0.459976	0.483688	0.501452	0.25944	0.924109	0.812048	14.5223	14.7946	12.3269	11.3422	7.56103	0.304893	0.245122	0.0513513	0.0863754	0.0906643	0.0999892	0.100967
	15 GS Vehicle	0.194415	0.191996	0.266241	0.597465	0.663444	0.612308	0.544747	0.602209	1.23278	9.61547	32.9128	8.61073	15.3375	15.2789	0.343365	0.292265	0.0505967	0.0467474	0.169118	0.0767421	0.0719447
	17 GS Vehicle	0.246253	0.146165	0.314098	0.403209	0.569188	0.567909	0.408016	0.935387	0.98585	4.5206	3.95138	10.4435	16.1431	10.0579	0.236304	0.190485	0.113658	0.202761	0.120746	0.0707456	0.151505
	18 GS Vehicle	0.236088	0.322442	0.22793	0.214383	0.29815	0.378526	0.566202	0.902807	1.34235	2.69656	7.15357	7.43323	16.5139	13.0473	0.246309	0.375317	0.132835	0.0895126	0.108214	0.0515323	0.0737264
	37 GS-5734	0.178487	0.20868	0.188396	0.21421	0.134492	0.149349	0.173964	0.850735	0.911655	8.25567	7.57912	1.27342	2.5806	2.61744	0.249665	0.282916	0.0431125	0.0478991	0.447877	0.228546	0.253754
	38 GS-5734	0.206287	0.0978673	0.152736	0.102827	0.347723	0.198953	0.103246	0.924501	1.04886	1.1194	1.2181	10.0909	1.39691	0.988882	0.297529	0.240995	0.188759	0.222081	0.063163	0.621898	0.372259
	40 GS-5734	0.176598	0.218127	0.181169	0.428878	0.540143	0.475327	0.431926	0.819776	1.56116	11.3581	20.8346	18.422	10.0427	8.98626	0.317216	0.268399	0.0399072	0.0726047	0.0540176	0.105023	0.117635
	41 GS-5734	0.346629	0.198959	0.170734	0.166394	0.262426	0.16708	0.125585	0.860783	1.02502	3.26223	4.95158	2.6314	1.45846	2.38304	0.474888	0.274327	0.125992	0.137711	0.20717	0.409803	0.263089

## Sheet: Figure 7
Date	2019-07-09							Statistics Done in Prism
Notebook ID	TPS108							ATS Lung Injury Score	One-way ANOVA with Kruskill-Wallis Test
Title	Dose finding with MERS-CoV P35C4 with prohylatic GS-5734							DAD Score	One-way ANOVA with Kruskill-Wallis Test
Rationale	To determine an optimal dose for future therapeutic studies
Description	Gilead Study PC-195-2196. Infect w/ 5E+05 or 5E+04 pfu MERS P35C4. Weight, clinical signs daily. Rx beginning -1dpi, 4 animals for titer on 4dpi
American Thoracic Society (ATS) Scoring System							Score	Schmidt et al. Diffuse Alveolar Damage (DAD) Score
	A	B	C	D	E		1	Absence of cellular sloughing and necrosis
Score	Neutrophils in the alveolar space	Neutrophils in the interstitial space	Hyaline membranes	Proteinaceous debris in the airspaces	Alveolar septal thickening (1 wall thick = base of arrow) per field		2	Uncommon solitary cell sloughing and necrosis (1-2 spots)								Statistics Done in Prism
0	None	None	None	None	< 2x		3	Multifocal celllar (3+) sloughing with uncommon septal wall hyalinization								Cleaved Caspase 3 Staining	One-way ANOVA with Kruskill-Wallis Test
1	1-5	1-5	1	1	2x-4x		4	Multifocal celllar sloughing (>75% field) with common and/or prominent hyaline membranes
2	>5	>5	>1	>1	>4x
																Cleaved Caspase 3 Quantitation in Definiens
					Neut. Alv. Space	Neut. Interstit.	Hyaline Mem	Protein in airspace	Alv. Sept. thick.
Experiment	Mouse	Treatment	Virus Dose	Field	A	B	C	D	E	Matute-Bello Score	AVG Matute-Bello	DAD Score	DAD AVG			Sample	Exp	Animal #	Virus Dose	Drug Dose	Slide ID	Sample	Condition	Slide name	Tissue piece name	Sum of Histological Score Nuclei	Sum of Positive Index	Sum of # All Nucleus	Sum of # Nucleus Negative	Sum of # Nucleus Positive	Sum of Density Nucleus Negative (#/mm²)	Sum of Density Nucleus Positive (#/mm²)	Sum of % Nucleus Low	Sum of % Nucleus Medium	Sum of % Nucleus High		Sum % Med/High	Exp	Animal #	Virus Dose
MM001	4-1	N.A.	PBS	A	0	1	0	0	0	0.14	0.14	1	1			1	MM001	Mouse 1-3	NA	NA	Mouse 1-3		MM001	Slide 1498077	Tissue 1	1	0.00469516	87537	87126	411	6288.05	29.6626	0.00228475	0.447811	0.0194204		0.467231	MM001	Mouse 1-3	NA
				B												2	MM001	Mouse 4-1	NA	NA	Mouse 4-1		MM001	Slide 1498077	Tissue 2	0	0.00199611	117228	116994	234	6451.9	12.9045	0.00170608	0.188522	0.00938342		0.197905	MM001	Mouse 4-1	NA
				C												3	MM001	Mouse 5-1	NA	NA	Mouse 5-1		MM001	Slide 1498077	Tissue 3	0	0.00140162	131990	131805	185	6403.78	8.98827	0.00151527	0.125767	0.0128798		0.138647	MM001	Mouse 5-1	NA
MM001	3	NA	PBS	A	0	1	0	0	0	0.14	0.186667	1	1			4	TPS108	1	50000	Vehicle	TPS108-1	1	TPS108	Slide 1498078	Tissue 1	3	0.0145474	101874	100392	1482	6019.67	88.8632	0.0117793	0.931543	0.511416		1.44296	TPS108	1	50000
				B	0	1	0	0	0	0.14		1				5	TPS108	2	50000	Vehicle	TPS108-2	2	TPS108	Slide 1498078	Tissue 2	6	0.0257665	129393	126059	3334	5210.5	137.807	0.0177753	1.70566	0.853215		2.55887	TPS108	2	50000
				C	0	2	0	0	0	0.28		1				6	TPS108	3	50000	Vehicle	TPS108-3	3	TPS108	Slide 1498078	Tissue 3	8	0.034652	154479	149126	5353	6397.67	229.65	0.0187728	2.31553	1.1309		3.44642	TPS108	3	50000
TPS123	4	Oral/SC Vehicle		A	1	2	0	2	1	0.64	0.53	4	4			7	TPS108	6	50000	Vehicle	TPS108-6	6	TPS108	Slide 1498076	Tissue 1	4	0.0167815	156541	153914	2627	6737.83	115.001	0.0210807	1.01507	0.642004		1.65707	TPS108	6	50000
				B	0	2	1	2	1	0.51		4				8	TPS108	7	50000	Vehicle	TPS108-7	7	TPS108	Slide 1498076	Tissue 2	3	0.0143042	209379	206384	2995	6269.98	90.9886	0.0133729	0.895983	0.521065		1.41705	TPS108	7	50000
				C	0	2	0	2	1	0.44		4				9	TPS108	18	500000	Vehicle	TPS108-8	18	TPS108	Slide 1498076	Tissue 3	15	0.0652784	106850	99875	6975	4425.02	309.031	0.0627047	4.12635	2.33879		6.46514	TPS108	18	500000
TPS123	5	Oral/SC Vehicle		A	1	2	0	2	2	0.66	0.646667	4	3.66667			10	TPS108	19	500000	Vehicle	TPS108-19	19	TPS108	Slide 1498079	Tissue 1	14	0.0572568	124911	117759	7152	4933.57	299.637	0.0592422	3.40803	2.25841		5.66643	TPS108	19	500000
				B	1	2	0	2	1	0.64		3				11	TPS108	21	500000	Vehicle	TPS108-21	21	TPS108	Slide 1498079	Tissue 2	10	0.0410857	137907	132241	5666	4989.81	213.794	0.0297302	2.52997	1.54887		4.07884	TPS108	21	500000
				C	1	2	0	2	1	0.64		4				12	TPS108	31	50000	GS-5734	TPS108-31	31	TPS108	Slide 1498079	Tissue 3	2	0.0101713	154061	152494	1567	6771.57	69.5834	0.00843822	0.708161	0.30053		1.00869	TPS108	31	50000
TPS123	6	Oral/SC Vehicle		A	2	2	0	2	2	0.86	0.84	4	4			13	TPS108	32	50000	GS-5734	TPS108-32	32	TPS108	Slide 1498093	Tissue 1	2	0.00830891	119751	118756	995	6632.93	55.5741	0.00751559	0.602918	0.220457		0.823375	TPS108	32	50000
Great neuts in airspace. Cell death.				B	2	2	0	2	2	0.86		4				14	TPS108	33	50000	GS-5734	TPS108-33	33	TPS108	Slide 1498093	Tissue 2	15	0.0624013	145574	136490	9084	7436.8	494.951	0.04259	3.92927	2.26826		6.19754	TPS108	33	50000
				C	1	2	2	2	2	0.8		4				15	TPS108	34	50000	GS-5734	TPS108-34	34	TPS108	Slide 1498093	Tissue 3	2	0.0100408	100490	99481	1009	7091.7	71.9286	0.0149269	0.771221	0.217932		0.989153	TPS108	34	50000
TPS123	37	GS-5734		A	1	2	0	2	1	0.64	0.436667	3	2.33333			16	TPS108	35	50000	GS-5734	TPS108-35	35	TPS108	Slide 1498081	Tissue 1	12	0.0523193	136852	129692	7160	7015.99	387.337	0.038728	3.54032	1.65288		5.1932	TPS108	35	50000
				B	0	1	0	2	1	0.3		2				17	TPS108	45	500000	GS-5734	TPS108-45	45	TPS108	Slide 1498081	Tissue 2	2	0.00998194	110199	109099	1100	6220.82	62.7219	0.00998194	0.72233	0.265883		0.988212	TPS108	45	500000
				C	0	2	0	1	1	0.37		2				18	TPS108	46	500000	GS-5734	TPS108-46	46	TPS108	Slide 1498081	Tissue 3	4	0.0169012	160462	157750	2712	7234.73	124.378	0.018696	1.14482	0.526604		1.67142	TPS108	46	500000
TPS123	38	GS-5734		A	0	1	0	1	1	0.23	0.25	1	1.66667			19	TPS108	47	500000	GS-5734	TPS108-47	47	TPS108	Slide 1498082	Tissue 1	3	0.0153084	160696	158236	2460	7006.4	108.924	0.0130682	1.15249	0.365286		1.51777	TPS108	47	500000
				B	0	1	0	0	1	0.16		2				20	TPS108	48	500000	GS-5734	TPS108-48	48	TPS108	Slide 1498082	Tissue 2	1	0.00658771	129939	129083	856	7290.57	48.3466	0.00769592	0.47176	0.179315		0.651075	TPS108	48	500000
				C	1	1	0	0	1	0.36		2				21	TPS108	49	500000	GS-5734	TPS108-49	49	TPS108	Slide 1498082	Tissue 3	3	0.0120912	159785	157853	1932	7730.31	94.6131	0.0181494	0.861783	0.329192		1.19098	TPS108	49	500000
TPS123	39	GS-5734		A	0	1	0	0	1	0.16	0.23	2	2			22	TPS108	51	500000	GS-5734	TPS108-51	51	TPS108	Slide 1498083	Tissue 1	10	0.0408552	160469	153913	6556	6026.33	256.695	0.0299123	2.39672	1.65889		4.05561	TPS108	51	500000
				B	0	2	0	1	1	0.37		2				23	TPS123	3	NA	Oral/SC Vehicle	TPS123-3	3	TPS123	Slide 1498083	Tissue 2	4	0.0165429	141692	139348	2344	4603.01	77.4281	0.0218784	1.21531	0.417102		1.63241	TPS123	3	NA
				C	0	1	0	0	1	0.16		2				24	TPS123	4	NA	Oral/SC Vehicle	TPS123-4	4	TPS123	Slide 1498083	Tissue 3	9	0.0402089	111841	107344	4497	4072.61	170.615	0.0125178	2.76196	1.24641		4.00837	TPS123	4	NA
TPS123	13	GS-Vehicle		A	2	2	2	2	1	0.98	0.843333	3	3			25	TPS123	5	NA	Oral/SC Vehicle	TPS123-5	5	TPS123	Slide 1498090	Tissue 1	5	0.0216761	151688	148400	3288	5798.48	128.473	0.0309847	1.46551	0.671114		2.13662	TPS123	5	NA
				B	2	2	1	2	1	0.91		3				26	TPS123	6	NA	Oral/SC Vehicle	TPS123-6	6	TPS123	Slide 1498090	Tissue 2	3	0.0125494	190367	187978	2389	5696.74	72.3995	0.0152337	0.888284	0.351426		1.23971	TPS123	6	NA
				C	1	2	0	2	1	0.64		3				27	TPS123	9	NA	Oral/SC Vehicle	TPS123-9	9	TPS123	Slide 1498090	Tissue 3	14	0.0578613	107291	101083	6208	4235.7	260.135	0.0260972	3.45229	2.30774		5.76004	TPS123	9	NA
TPS123	14	GS-Vehicle		A	1	2	2	2	1	0.78	0.78	4	3.66667			28	TPS123	12	NA	GS-Vehicle	TPS123-12	12	TPS123	Slide 1498086	Tissue 1	6	0.0259157	134166	130689	3477	5483.79	145.897	0.0238511	1.68746	0.880253		2.56771	TPS123	12	NA
				B	1	2	2	2	1	0.78		3				29	TPS123	13	NA	GS-Vehicle	TPS123-13	13	TPS123	Slide 1498086	Tissue 2	11	0.0475013	136733	130238	6495	4630.39	230.919	0.0365676	3.02268	1.69089		4.71357	TPS123	13	NA
				C	1	2	2	2	1	0.78		4				30	TPS123	14	NA	GS-Vehicle	TPS123-14	14	TPS123	Slide 1498086	Tissue 3	4	0.0176032	134748	132376	2372	4884.43	87.5224	0.0103898	1.21634	0.533589		1.74993	TPS123	14	NA
TPS123	15	GS-Vehicle		A	1	2	2	2	1	0.78	0.756667	4	4			31	TPS123	15	NA	GS-Vehicle	TPS123-15	15	TPS123	Slide 1498084	Tissue 1	5	0.0217214	111825	109396	2429	4484.67	99.5764	0.0214621	1.59624	0.554438		2.15068	TPS123	15	NA
				B	1	2	2	2	1	0.78		4				32	TPS123	17	NA	GS-Vehicle	TPS123-17	17	TPS123	Slide 1498084	Tissue 2	5	0.0224614	108987	106539	2448	4056.96	93.2189	0.0238561	1.55431	0.66797		2.22228	TPS123	17	NA
				C	1	2	1	2	1	0.71		4				33	TPS123	20	NA	LPV/RTV/IFN Low	TPS123-20	20	TPS123	Slide 1498084	Tissue 3	3	0.0145687	114492	112824	1668	4847.51	71.6661	0.0122279	1.09353	0.351116		1.44464	TPS123	20	NA
TPS123	22	LPV/RTV/IFN Low		A	1	2	1	2	1	0.71	0.71	4	3.66667			34	TPS123	21	NA	LPV/RTV/IFN Low	TPS123-21	21	TPS123	Slide 1498080	Tissue 1	2	0.00702496	90392	89757	635	5423.05	38.3662	0.00110629	0.547615	0.153775		0.70139	TPS123	21	NA
				B	1	2	2	2	1	0.78		4				35	TPS123	22	NA	LPV/RTV/IFN Low	TPS123-22	22	TPS123	Slide 1498080	Tissue 2	4	0.0175771	116003	113964	2039	4922.73	88.0755	0.0129307	1.28445	0.460333		1.74478	TPS123	22	NA
Nice neuts in alv space				C	1	2	0	2	1	0.64		3				36	TPS123	23	NA	LPV/RTV/IFN Low	TPS123-23	23	TPS123	Slide 1498080	Tissue 3	2	0.0102638	124613	123334	1279	5849.32	60.6587	0.00481491	0.812114	0.209448		1.02156	TPS123	23	NA
TPS123	23	LPV/RTV/IFN Low		A	1	2	0	2	1	0.64	0.53	3	3			37	TPS123	26	NA	LPV/RTV/IFN Low	TPS123-26	26	TPS123	Slide 1498085	Tissue 1	6	0.0241314	69163	67494	1669	4797.47	118.632	0.0144586	1.63093	0.767752		2.39868	TPS123	26	NA
great edema in alveoli here.				B	0	2	0	2	1	0.44		3				38	TPS123	27	NA	LPV/RTV IFN High	TPS123-27	27	TPS123	Slide 1498085	Tissue 2	3	0.0136823	84635	83477	1158	4819.48	66.8562	0.0106339	1.04685	0.310746		1.35759	TPS123	27	NA
				C	0	2	1	2	1	0.51		3				39	TPS123	28	NA	LPV/RTV IFN High	TPS123-28	28	TPS123	Slide 1498085	Tissue 3	3	0.0123406	138081	136377	1704	5999.13	74.9578	0.0108632	0.887885	0.33531		1.2232	TPS123	28	NA
TPS123	24	LPV/RTV/IFN Low		A	0	1	0	0	0	0.14	0.24	1	1.33333			40	TPS123	29	NA	LPV/RTV IFN High	TPS123-29	29	TPS123	Slide 1498094	Tissue 1	5	0.0236749	100275	97901	2374	4439.15	107.645	0.0129643	1.66442	0.690102		2.35453	TPS123	29	NA
				B	0	1	0	0	0	0.14		1				41	TPS123	30	NA	LPV/RTV IFN High	TPS123-30	30	TPS123	Slide 1498094	Tissue 2	3	0.0123538	111221	109847	1374	4574.12	57.2145	0.00899111	0.923387	0.303		1.22639	TPS123	30	NA
				C	0	2	1	1	1	0.44		2				42	TPS123	34	NA	LPV/RTV IFN High	TPS123-34	34	TPS123	Slide 1498094	Tissue 3	2	0.0108141	157110	155411	1699	4529.75	49.5205	0.00509197	0.787346	0.28897		1.07632	TPS123	34	NA
TPS123	28	LPV/RTV IFN High		A	1	2	0	2	2	0.66	0.653333	4	3.33333			43	TPS123	37	NA	GS-5734	TPS123-37	37	TPS123	Slide 1498092	Tissue 1	2	0.0105755	91343	90377	966	5338.7	57.063	0.0164216	0.804659	0.236471		1.04113	TPS123	37	NA
				B	0	2	0	2	2	0.46		2				44	TPS123	38	NA	GS-5734	TPS123-38	38	TPS123	Slide 1498092	Tissue 2	2	0.0111942	100141	99020	1121	5873.67	66.4955	0.0169761	0.863782	0.238663		1.10245	TPS123	38	NA
				C	2	2	0	2	1	0.84		4				45	TPS123	39	NA	GS-5734	TPS123-39	39	TPS123	Slide 1498092	Tissue 3	2	0.00857181	142677	141454	1223	6321.1	54.6518	0.00770972	0.692473	0.156998		0.849471	TPS123	39	NA
TPS123	29	LPV/RTV IFN High		A	2	1	0	2	1	0.7	0.726667	3	3			46	TPS123	41	NA	GS-5734	TPS123-41	41	TPS123	Slide 1498091	Tissue 1	2	0.010093	105420	104356	1064	5699	58.1062	0.0180231	0.743692	0.247581		0.991273	TPS123	41	NA
				B	2	2	0	2	1	0.84		3				47	TPS123	43	NA	GS-5734	TPS123-43	43	TPS123	Slide 1498091	Tissue 2	2	0.00967599	171662	170001	1661	6517.45	63.6789	0.013981	0.685067	0.268551		0.953618	TPS123	43	NA
				C	1	2	0	2	1	0.64		3
TPS123	30	LPV/RTV IFN High		A	1	2	2	2	1	0.78	0.756667	4	4
great hyalone membranes				B	1	2	2	2	1	0.78		4
				C	1	2	1	2	1	0.71		4
TPS123	12	GS-Vehicle		A	1	2	1	2	1	0.71	0.736667	3	3.33333
				B	1	2	0	2	2	0.66		3
great neuts in airspace				C	2	2	0	2	1	0.84		4
TPS123	1	Oral/SC Vehicle		A	1	2	2	2	1	0.78	0.636667	4	3.66667
				B	0	2	1	2	2	0.53		4
				C	0	2	2	2	2	0.6		3
TPS123	2	Oral/SC Vehicle		A	1	2	1	2	1	0.71	0.736667	4	4
				B	2	2	0	2	1	0.84		4
				C	1	2	0	2	2	0.66		4
TPS123	3	Oral/SC Vehicle		A	1	2	2	2	1	0.78	0.713333	4	4
				B	1	2	2	2	1	0.78		4
				C	0	2	2	2	1	0.58		4
TPS123	20	LPV/RTV/IFN Low		A	1	2	2	2	1	0.78	0.776667	3	3.66667
				B	1	2	0	2	1	0.64		4
				C	2	2	1	2	1	0.91		4
TPS123	25	LPV/RTV/IFN Low		A	0	1	0	2	1	0.3	0.253333	2	2
				B	0	1	0	1	1	0.23		2
				C	0	1	0	1	1	0.23		2
TPS123	26	LPV/RTV/IFN Low		A	2	2	0	2	1	0.84	0.573333	4	3.66667
Lots of neutrophils in airspace				B	0	2	0	2	1	0.44		4
				C	0	2	0	2	1	0.44		3
TPS123	27	LPV/RTV IFN High		A	0	1	2	2	1	0.44	0.553333	3	3.33333
				B	1	2	1	2	1	0.71		3
				C	0	2	1	2	1	0.51		4
TPS123	16	GS-Vehicle		A	1	2	0	2	2	0.66	0.603333	4	3.66667
				B	0	2	0	2	1	0.44		4
				C	1	2	1	2	1	0.71		3
TPS123	17	GS-Vehicle		A	1	2	2	2	1	0.78	0.846667	4	4
Very damaged. Lots of cool stuff. Great path.				B	1	2	2	2	1	0.78		4
lots of neutrophils in airspace!				C	2	2	2	2	1	0.98		4
TPS123	18	GS-Vehicle		A	1	2	0	2	1	0.64	0.576667	3	3
				B	0	2	2	2	1	0.58		3
				C	0	2	1	2	1	0.51		3
TPS123	31	LPV/RTV IFN High		A	1	2	1	2	1	0.71	0.62	4	3
				B	1	2	2	1	1	0.71		3
				C	0	2	1	1	1	0.44		2
TPS123	32	LPV/RTV IFN High		A	2	2	1	2	1	0.91	0.87	4	4
Amazing neuts in airspace				B	2	2	0	2	1	0.84		4
				C	2	2	0	2	2	0.86		4
TPS123	33	LPV/RTV IFN High		A	2	2	0	2	2	0.86	0.883333	4	4
Amazing neuts in airspace				B	2	2	1	2	2	0.93		4
				C	2	2	0	2	2	0.86		4
TPS123	40	GS-5734		A	1	2	0	2	0	0.62	0.55	3	3
				B	1	2	0	2	0	0.62		3
				C	1	1	0	1	0	0.41		3
TPS123	41	GS-5734		A	0	1	0	2	1	0.3	0.343333	3	2.33333
				B	1	1	0	1	1	0.43		2
				C	0	1	0	2	1	0.3		2
TPS123	43	GS-5734		A	1	2	0	2	1	0.64	0.573333	3	2.66667
				B	0	2	0	2	1	0.44		2
				C	1	2	0	2	1	0.64		3
TPS123	7	Oral/SC Vehicle		A	0	2	1	2	1	0.51	0.553333	3	2.66667
				B	1	2	1	1	1	0.64		3
				C	0	2	1	2	1	0.51		2
TPS123	8	Oral/SC Vehicle		A	1	2	0	2	1	0.64	0.596667	3	3
Neut in airspace				B	0	2	1	2	1	0.51		3
				C	1	2	0	2	1	0.64		3
TPS123	9	Oral/SC Vehicle		A	1	2	2	2	1	0.78	0.78	4	4
				B	1	2	2	2	1	0.78		4
				C	1	2	2	2	1	0.78		4
TPS123	34	LPV/RTV IFN High		A	2	2	1	2	1	0.91	0.76	3	3.33333
				B	1	2	2	1	2	0.73		4
				C	1	2	0	2	1	0.64		3
TPS123	36	GS-5734		A	1	2	0	2	1	0.64	0.503333	3	2.66667
				B	0	1	0	1	1	0.23		2
				C	1	2	0	2	1	0.64		3
MM001	4-1	Mock		A	0	2	0	0	0	0.28	0.233333	1	1
				B	0	1	0	0	0	0.14		1
				C	0	2	0	0	0	0.28		1
MM001	1-3	Mock		A	0	1	0	0	0	0.14	0.14	1	1
				B	0	1	0	0	0	0.14		1
				C	0	1	0	0	0	0.14		1

## Sheet: Figure S1
A	MERS-CoV Virus Production					B	IC50 Curves
	Virus Titer in pfu/mL
	MERS-CoV EMC 2012		MERS-CoV nLUC				% Inhibition
RDV [µM]	Replicate A	Replicate B	Replicate A	Replicate B		RDV [µM]	WT	MERS-nLUC
untreated	1075000	1000000	1450000	245000		10	99.9999	99.9999
0.039	550000	1000000	1250000	215000		5	99.9999	99.9999
0.078	650000	625000	300000	375000		2.5	99.9759	99.9558
0.156	1000000	1150000	362500	400000		1.25	99.9253	99.8289
0.313	160000	137500	200000	100000		0.625	98.5542	97.4926
0.625	17500	12500	25000	17500		0.313	85.6627	82.3009
1.25	950	600	1700	1200		0.156	37.3494	55.0147
2.5	350	150	650	100		0.078	38.5542	60.177
5	50	50	100	100		0.039	25.3012	13.5693
10	50	50	100	50

## Sheet: Figure S2
A	Lopinavir																B	Ritonavir
	Antiviral Activity Nanoluciferase								Cytotoxicity Cell-Titer Glo									Antiviral Activity Nanoluciferase								Cytotoxicity Cell-Titer Glo
				Replicate Well								Replicate Well									Replicate Well								Replicate Well
	LPV [µM]	A	B	C	D	E	F		LPV [µM]	A	B	C	D	E	F			RTV [µM]	A	B	C	D	E	F		RTV [µM]	A	B	C	D	E	F
	DMSO	670617	271195	362394	237454	433867	166078		DMSO only	7616.32	7163.43	7879.77	7761.36	8785.56	7752.48			DMSO only	407480	309310	415871	310284	365546	331753		DMSO only	8497.73	8536.59	8213.78	9887.62	9723.23	7959.71
	0.049	229699	277558	292782	582520	544568	168156		0.049	7897.53	6861.5	7867.93	8548.75	8646.43	9069.73			0.049	505366	412740	317960	480685	370643	523372		0.049	8479.8	8342.31	8680.06	8829.51	9227.05	8626.26
	0.195	616168	299374	644440	223318	416702	456009		0.195	7731.77	7015.42	8149.14	8519.15	9898.55	7826.49			0.195	405302	601120	315644	302831	528596	896634		0.195	8121.12	7756.46	8378.17	8718.92	9215.09	9035.75
	0.39	304964	542989	386602	301177	852172	320142		0.39	7625.2	6855.58	7906.41	8297.14	8536.91	8095.86			0.39	291240	266257	318005	355167	247617	507357		0.39	8437.95	8133.08	8148.02	8748.81	9035.75	9137.38
	0.78	305949	331790	630959	329045	833150	594711		0.78	7708.08	6994.7	7604.48	7894.57	8208.34	8086.98			0.78	469229	270015	334082	559198	352221	753587		0.78	8348.28	7645.87	8345.3	8351.27	9271.89	9089.56
	0.56	369654	429657	383682	503047	417873	389712		0.56	7648.88	7317.35	7640	7571.92	9306.53	8649.39			0.56	334193	349398	614955	657000	279628	341142		0.56	8061.34	7424.68	8393.12	8213.78	9484.1	8659.14
	3.125	681906	659099	491831	541669	359374	496606		3.125	7906.41	7568.96	7462.4	8454.03	8104.74	9078.61			3.125	384132	342222	249937	436661	429298	395892		3.125	8724.9	8049.38	8411.05	8970	9185.2	9696.32
	6.25	591124	573753	266509	409777	380025	250400		6.25	8456.99	8110.66	7530.48	8160.98	7714	9143.73			6.25	512508	259800	393648	353445	218653	372797		6.25	8440.94	7586.09	8333.34	8127.1	8949.07	8506.7
	12.5	23217.2	12001.2	33025.9	11046.9	11684.1	229324		12.5	7645.92	7006.54	7246.31	8782.6	7272.95	8738.2			12.5	351530	217073	222592	300584	274543	486711		12.5	7846.13	7941.78	7834.18	8351.27	8578.44	9224.06
	25	262.734	788.201	157.036	1784.78	6411.31	24860		25	8492.51	7873.85	7518.64	8972.04	7805.77	9575.9			25	207867	140936	105409	113085	189731	155383		25	8252.64	7128.77	7589.08	8222.75	8766.74	9388.46
	50	36.239	45.299	57.379	205.355	380.511	311.052		50	5763.3	4875.27	5245.29	5334.09	6100.75	6177.72			50	88403.5	74447.8	97626.9	81119.5	75787	111230		50	8366.22	8154	8805.6	9702.3	9379.49	9732.19
C	Lopinavir:Ritonavir (4.6:1)																D	Interferon beta
	Antiviral Activity Nanoluciferase								Cytotoxicity Cell-Titer Glo									Antiviral Activity Nanoluciferase								Cytotoxicity Cell-Titer Glo
				Replicate Well								Replicate Well									Replicate Well								Replicate Well
	LPV:RTV [µM]	A	B	C	D	E	F		LPV:RTV [µM]	A	B	C	D	E	F			IFNb (I.U./mL)	A	B	C	D	E	F		IFNb (I.U./mL)	A	B	C	D	E	F
	DMSO	377466	316276	667829	252320	310958	339894		DMSO only	8133.52	7627.97	7134.3	9040.55	8216.79	8124.6			DMSO	624833	254696	272078	305941	420720	294814		DMSO	9490.56	8776.28	9177.12	8607.51	9309.73	8881.77
	0.049	377865	313987	314564	364623	969775	711410		0.095	7901.56	7280.02	7309.76	8939.44	9236.83	9421.21			5.45302	581406	416462	251042	251819	442215	751134		5.45302	9276.58	8625.59	8104.2	8890.81	10180.7	9436.31
	0.195	368277	471930	349765	319774	298257	642432		0.19	7648.78	7482.25	6786.36	8823.46	8615.29	8222.74			10.906	335106	647833	490920	255136	350994	343932		10.906	9360.97	8839.57	8782.31	8682.85	9553.85	9819.07
	0.39	399355	156825	407309	371020	373148	528260		0.381	7886.69	7449.53	7384.11	8502.28	8490.39	9055.42			21.84	601208	266797	247141	287955	439651	472888		21.84	8568.33	8682.85	8679.84	9505.63	9059.58	9800.99
	0.78	563200	494207	352541	327463	405677	207068		0.761	8193	7696.36	7758.82	8035.39	8799.67	8517.15			43.6242	517547	354184	419403	220833	299094	352026		43.6242	9662.35	8631.62	8920.95	9122.88	9517.69	9710.57
	0.56	386876	329660	644920	586523	369229	517200		1.522	8451.73	7556.59	7244.34	8897.81	8656.92	8502.28			86.689	474858	316039	558603	245439	214040	409193		86.689	9484.53	8390.51	8275.99	9367	9020.41	10156.6
	3.125	310093	771190	357018	376675	378613	399737		3.044	7827.22	7488.19	7434.66	9373.62	9126.8	9882.16			174.776	165921	127393	190130	106102	292808	164808		174.776	9240.42	8722.03	8257.91	9122.88	9626.19	9511.66
	6.25	387465	302211	328542	245418	362625	371138		6.0875	7958.06	8222.74	7125.38	8532.02	7966.99	8820.49			349.553	45918.5	21807.4	37153	31717.1	40777	34196.8		349.553	8842.59	8188.59	8031.87	8613.54	8622.58	9083.69
	12.5	33800.7	63584	24855.5	18599.5	52487.4	39341.5		12.175	7681.5	7396	7987.8	8701.53	8341.69	8710.45			699.105	37198.5	20978.8	29301.1	24086.8	23425.1	33441.1		699.105	9095.75	7790.76	7851.04	7938.44	8049.95	8887.8
	25	198.315	171.272	252.401	802.274	627.997	868.379		24.35	8237.61	7532.8	8071.07	9540.16	8734.24	9025.68			1398.21	20232.2	24523.8	27595.4	18811.7	15121	21658.7		1398.21	9186.17	7802.82	7124.7	8568.33	7887.2	9195.21
	50	42.067	45.072	66.105	207.329	345.549	309.492		48.7	8540.94	7330.58	7580.38	9745.36	8445.78	8151.37			2796.42	37323	11011.4	25164.3	45575.5	22423.5	20280.7		2796.42	9005.34	8049.95	7567.74	8960.13	9484.53	9831.13
E	Lopinavir:Ritonavir IFNb																D	Remdesivir (RDV)
		Antiviral Activity Nanoluciferase							Cytotoxicity Cell-Titer Glo									Antiviral Activity Nanoluciferase								Cytotoxicity Cell-Titer Glo
				Replicate Well								Replicate Well									Replicate Well								Replicate Well
	IFNb (I.U./mL)	A	B	C	D	E	F		IFNb (I.U./mL)	A	B	C	D	E	F			RDV (µM)	A	B	C	D	E	F		RDV (µM)	A	B	C	D	E	F
	DMSO	278041	226878	267824	614432	619278	355860		DMSO	7645.09	6994.01	7432.97	8184.23	8234.31	7141.31			DMSO	503361	659486	765932	641482	783448	734182		DMSO	7945.17	7927.23	7418.88	8315.97	9335.65	7762.77
	5.45302	309905	471337	302988	622123	404749	402614		5.45302	8372.77	6646.37	7126.58	8422.86	8257.88	7147.2			0.02	605098	436849	540780	467262	582336	829640		0.02	9003.73	7170.69	7783.7	8447.54	8746.57	9485.17
	10.906	371224	324409	419882	280094	363409	331997		10.906	8204.85	6590.39	7471.27	8310.91	7326.91	8664.44			0.04	601305	366919	431236	470692	622033	731075		0.04	8555.19	8001.99	7415.89	8573.13	9308.74	8908.04
	21.84	293748	438355	382720	271425	447738	400999		21.84	7374.05	7916.13	6855.54	7765.88	7400.57	7701.07			0.08	285968	196440		317812	416934	292445		0.08	8555.19	8160.47	7741.83	8100.67	8797.4	9667.57
	43.6242	272970	309786	286868	374340	338264	359188		43.6242	7877.83	7692.23	7450.65	7948.54	7415.3	8257.88			0.156	403611	101576	118654	252794	86849.9	232018		0.156	8928.97	8324.94	8588.08	8689.75	8854.22	9078.49
	86.689	334044	348867	337924	257949	345397	412209		86.689	7739.37	7176.66	7020.52	8101.73	7217.91	8063.44			0.313	38652.4	75904.7	32132.7	30808.7	37876.2	37264.4		0.313	8934.95	7960.12	8079.73	8537.25	9066.53	9703.46
	174.776	106051	131138	72845.7	88959.7	240435	176177		174.776	7863.1	7889.62	7194.34	7757.04	7153.1	8372.77			0.625	3752.93	12202.3	3704.22	4806.06	8230.26	14783.4		0.625	9984.54	8881.13	8450.53	9401.44	8961.87	9781.2
	349.553	29853.6	30664.4	38795.8	40332.2	33227.1	67647.4		349.553	7945.59	6781.89	5998.23	7742.31	7212.02	6923.3			1.25	7679.34	553.96	4672.13	1400.12	529.61	2864.16		1.25	8946.92	8540.24	8576.12	8958.88	9213.05	9730.37
	699.105	21530.9	20829.5	28420.5	23665.5	17225.4	39691.5		699.105	6926.25	6985.17	6119.02	7067.66	6289.89	6899.73			2.5	392.642	611.791	66.962	155.23	739.628	124.793		2.5	9416.39	8492.39	8489.4	8271.11	8677.79	9386.49
	1398.21	34171.4	23783.9	32874.8	20492.5	21421.6	37532.6		1398.21	7739.37	7029.36	6496.12	8031.03	6790.73	7353.43			5	112.618	54.787	79.137	222.193	146.099	115.662		5	9491.15	8166.45	7460.75	9380.51	9213.05	9894.83
	2796.42	28189.7	33151.1	27199.9	13578.7	23058.2	41962.7		2796.42	8296.18	7382.89	7630.36	8590.78	7232.64	7494.84			10	121.749	3.044	30.437	54.787	63.918	73.05		10	9437.32	8444.55	8139.54	8979.81	8609.01	9709.44

## Sheet: Figure S3
Panel A																Panel B-D
Date	2017-12-01															Date	2018-09-24
Notebook ID	TPS100															Notebook ID	TPS119
Title	Characterizing the new MERS P35C4 stock in Optimen in Ces1c-/- hDPP4 mice															Title	To study the pathogenesis of 5E+04 pfu MERS-CoV in 10wk old female Ces1c-/- hDPP4 animals
Rationale	To create a MERS passage 35 C4 stock for drug studies that gives uniform pathogenesis.															Rationale
Description	Infect with 5E+05 and 5E+04 pfu MERS P35C4 and monitor weight and clinical signs daily															Description	Infect w/ 5E+04pfu MERS P35C4. Weight, clinical signs daily and pulmonary function daily. Rx beginning +1dpi
								Animal Weights (grams) Days Post Infection (DPI)																Animal Weights (grams) Days Post Infection (DPI)					Hemhorrage	Virus Titer	Antigen Staining in Figure	Pathology in Figure
						2017-12-01	2017-12-02	2017-12-03	2017-12-04	2017-12-05	2017-12-06	2017-12-07										2018-09-24	2018-09-25	2018-09-26	2018-09-27	2018-09-28	2018-09-29	2018-09-30
Animal #	Sex	Cage #	Notes	DOB	Dose	0	1	2	3	4	5	6				Animal #	Cage	DOB	Dose	Notes		0dpi	1dpi	2dpi	3dpi-am	4dpi-am	5dpi-am	6dpi-am	Hemhorrage Score	Average PFU/lobe
1	M	1		2017-06-27	500000	30.25	29.7	27.7	26.8	26.2	24.9	23.6				51	20	2018-07-03	No Treatment			22.57	22.6	22.1	20.9	20.3	20.6	20.7	0.5	37500
2	M	1		2017-06-27	500000	35.5	34.8	32.4	31.8	31.2	30.1	29.2				52	20	2018-07-03	No Treatment			20.03	20.6	20	18.1	17.2	18.1	18.6	0.5	40000
3	M	1		2017-06-27	500000	34.98	34.2	32.1	31.6	30.6	29.4	28.6				53	20	2018-07-03	No Treatment			20.55	20.9	20.1	18.6	18.6	19.4	20.2	0.5	700000
4	M	2		2017-06-27	500000	27.93	27.4	26	25	23.8	23.4	22.3				54	21	2018-07-03	No Treatment			19.55	20.1	19	17.3	16.6	17.7	18.1	1	25000
5	M	2		2017-06-27	500000	36.19	35.9	33.2	31.7	31	29.4	29				55	21	2018-07-03	No Treatment			22.41	22	20.5	19.2	18.2	17.2	16.3	2.5	300000
6	M	2		2017-06-27	500000	34.15	33.6	31.5	30.3	29.2	28.6	27.9				56	21	2018-07-03	No Treatment	Nose Bubble		17.69	18.5	16.6	15.7	14.7	14.1	13.4	2.5	250000	X	X
7	M	3		2017-06-27	500000	35.89	34.4	32	30.8	29.9						57	22	2018-07-10	No Treatment			18.22	18.7	17	16	15	14.3	13.6	3.5	550000
8	M	3		2017-06-27	500000	35.25	34.6	31.3	30.7	29.1	28.3	25.7				58	22	2018-07-10	No Treatment			20.69	20.3	18.8	17.8	16.8	16	15.1	3	800000
9	M	11		2017-06-20	500000	33.35	32.4	30.9	29.7	28.3	26.9	26				59	22	2018-07-10	No Treatment			19.42	19.4	17.9	16.9	15.5	14.9	14	4	130000	X	X
10	M	11		2017-06-20	500000	32.28	32.1	30.5	29.3	28.4	26.8	23.3				60	22	2018-07-10	No Treatment			20.3	20.3	18.8	17.5	16.7	16	15	2	725000
11	M	11		2017-06-20	500000	31.16	31.6	28.1	27	25.9	24.9					61	22	2018-07-10	No Treatment			20.1	20.1	18.8	17.8	16.5	15.7	14.6	1.5	1100000
12	F	4	Fought dose	2017-06-27	500000	29.54	29.3	27.1	25.8	25.3	24.2
13	F	4		2017-06-27	500000	23.32	22.4	20.6	20	18.9	18.5
14	F	4	Hard to KO	2017-06-27	500000	25.44	24.6	22.4	21.7	20.6	20
15	F	5		2017-06-27	500000	24.88	23.6	21.4	20.9	20	19					Panel F
16	F	5		2017-06-27	500000	24.54	24.4	22.4	21.3	20.2	19.4
17	F	5		2017-06-27	500000	26.18	25.3	23.3	22.6	21.7	20.6							EF50							Penh							Rpef
18	F	6		2017-06-27	500000	24.33	23.5	21.3	20.7	19.48	18.7					Group	Animal #	Day -1	Day 1	Day 2	Day 3	Day 4	Day 5	Day 6	Day -1	Day 1	Day 2	Day 3	Day 4	Day 5	Day 6	Day -1	Day 1	Day 2	Day 3	Day 4	Day 5	Day 6
19	F	6	Hard to KO	2017-06-27	500000	31.86	31	28.8	28	26.8	25.7	24.5				No Treatment	51	0.195412	0.13233	0.252053	0.461226	0.249728	0.186091	0.143931	0.63279	1.28308	3.26174	9.1989	1.9127	0.938468	3.17879	0.340815	0.325106	0.18153	0.0803698	0.136203	0.31798	0.118616
20	F	15		2017-06-20	500000	24.19	23.3	21.4	20.7	19.9	18.9					No Treatment	54	0.256507	0.225311	0.211417	0.395918	0.285052	0.664131	0.340705	0.982695	0.902227	8.02399	13.208	3.02207	1.18327	1.24434	0.338765	0.396601	0.0482167	0.0717066	0.163543	0.51636	0.235309
21	F	15		2017-06-20	500000	29.25	29.1	27.4	25.9	25.3	23.9	23.2
22	M	7		2017-06-27	50000	31.63	31.7	29.5	28	27.1	28.1	27
23	M	7		2017-06-27	50000	36.04	34.5	33.3	31.5	29.9	29.5	30
24	M	7		2017-06-27	50000	35.4	34.9	33.1	32.6	30.5	29.5	28.1
25	M	8		2017-06-27	50000	34.72	32.9	31.8	30.2	29.4	28.4	27.2
26	M	8		2017-06-27	50000	34.71	32.8	31.7	29.9	28.6	26.9	25.8
27	M	9		2017-06-27	50000	32.78	31.2	29.5	28.7	28	28.8	29.1
28	M	9		2017-06-27	50000	30.74	30.6	27.5	26.8	25.7	25.3	25.2
29	M	10	Fought dose	2017-06-20	50000	36.46	35.7	34.4	33	31.6	30.5	28.6
30	M	10	Hard to KO	2017-06-20	50000	38.43	37.2	34.9	34.3	32.8	31.2	29.6
31	F	12	Nose bubbles/Mouth	2017-06-27	50000	23.59	23.1	21.2	20	19.5	18.1
32	F	12	Nose bubbles/Mouth	2017-06-27	50000	24.75	24.3	22.6	21.8	20.6	19.9
33	F	12	Hard to KO	2017-06-27	50000	24.36	24.4	22.6	21.5	20.7	19.3
34	F	13		2017-06-27	50000	24.28	24.1	22.5	21.3	20.8	19.6	18.2
35	F	13		2017-06-27	50000	25.91	24.8	23	22.7	21.7	22.2	22.6
36	F	13		2017-06-27	50000	25.79	26	24.7	23	21.9	21.4	21.2
37	F	13		2017-06-27	50000	24.46	24.7	23.2	21.8	21	19.8	18.8
38	F	14		2017-06-20	50000	26.7	26.2	25.1	24.1	23.1	22.5	21.7
39	F	14		2017-06-20	50000	25.14	25	23.4	22.3	21.7	20.4	18.9
40	F	14	Hard to KO	2017-06-20	50000	29.35	29.4	27.9	26.8	25.6	24.9	23.4

[truncated: 3 more sheets: Figure S4, Figure S5, Figure S6]
